# Supplementary material for: Identification of inhibitors of Plasmodium falciparum gametocyte development
Source: Malar J. 2013 Nov 11;12:408. doi: 10.1186/1475-2875-12-408 (PMC3842684; doi:10.1186/1475-2875-12-408)
Supplement: Additional file 1 — Early (I-III), late (IV-V) gametocyte screening results for MMV malaria box and corresponding compound data provided by MMV. The table provides the HTS two dose screening results and subsequent IC50 values for actives plus the compound information provided by MMV. [file 1475-2875-12-408-S1.xlsx]

## Sheet: Sheet1
Additional file 1
		Early (I-III), late (IV-V) gametocyte screening results for MMV malaria box and corresponding compound data provided by MMV
	NA = not active
	% inhibition at 5uM
	To test = remains to be retested
			AVERY LABORATORY DATA							Information provided with malaria box version received
			ABS	NF54-pfs16-GFP early (I-III) gam			NF54-pfs16-GFPb late (IV-V) gam
										HEOS_COMPOUND_ID	Batch_No_March2012	Batch_No_June2012	Smiles	percent_inh @ 2 uM	percent_inh @ 5 uM	EC50_nM	ChEMBL_NTD_ID	source	CHEMBL EC50 in uM	Set	Ro5_ViolationCount	NplusO_Count	Molecular_Weight	Num_H_Donors	ALogP	Comment	Plate_March2012	WELL_March2012	PLATE_May2012	WELL_May2012
	HEOS_COMPOUND_ID	ChEMBL_NTD_ID	IC50	5µM	0.5µM	IC50 nM	5uM	0.5uM	IC50 nM
	MMV000248	TCMDC-124062;SJ000018645	718.5	61.8156	32.2222	1444	89.4285	19.3364	1091	MMV000248	STK529061	STK529061	CCN(CC)CCN1C(=N)N(CC(O)c2ccc(Cl)c(Cl)c2)c3ccccc13		97	718.5	TCMDC-124062;SJ000018645	GSK;StJude	0.785066717;0.9074	Drug-like	0	5	421.363	2	4.397		B	F08	MMV_B_MAY2012	H08
	MMV000304	SJ000026232	1060	83.9848	-20.8045		20.9288	8.63851		MMV000304	4300-0950	4300-0950	CCOc1ccc(Nc2c3ccccc3nc4ccccc24)cc1		97	1060	SJ000026232	StJude	5.7238	Probe-like	1	3	314.38	1	5.235		D	A08	MMV_D_MAY2012	E05
	MMV000326	SJ000029230	1170	60.1511	-7.30104		19.2881	26.7158		MMV000326	4491-0981	4491-0981	Cc1ccc2nc(C)cc(Nc3cccc(c3)C(F)(F)F)c2c1		98	1170	SJ000029230	StJude	0.8787	Probe-like	1	2	316.32	1	5.277		D	C08	MMV_D_MAY2012	D06
	MMV000340	SJ000031508	694.5	25.3274	-1.1689		-7.90774	10.0644		MMV000340	STK054125	STK054125	CCN1C2=C(CCC2)C(=N)C3=C1CCCC3		77	694.5	SJ000031508	StJude	3.125	Probe-like	0	2	216.322	1	2.969		E	A07	MMV_E_MAY2012	G05
	MMV000356	SJ000032458	1030	63.9241	-1.26582	NA	95.8647	50.3759	NA	MMV000356	4964-3583	4964-3583	c1(cc(Br)ccc1O)CN(CC2)CCN2Cc3cccc(F)c3			1030	SJ000032458	StJude	1.3986	Drug-like	0	3	379.267	1	4.156		C	F09	MMV_C_MAY2012	G03
	MMV000442	SJ000043130	362	98.3817	9.70949	1	54.5575	27.3079	920	MMV000442	6718-0079	6718-0079	CC(C)(C)c1ccc2OCN(Cc3ccc(Cl)cc3)Cc2c1		98	362	SJ000043130	StJude	0.2551	Probe-like	1	2	315.837	0	5.336		D	B09	MMV_D_MAY2012	B09
	MMV000443	SJ000043134	439	84.139	15.1444		41.3764	16.2346		MMV000443	6718-0097	6718-0097	CCOc1ccc2OCN(Cc3ccc(Cl)cc3)Cc2c1		97	439	SJ000043134	StJude	1.4909	Probe-like	0	3	303.783	0	4.268		D	C09	MMV_D_MAY2012	E06
	MMV000444	SJ000043202	ND	74.4598	37.7201		56.022	-3.62704		MMV000444	STL042298	STL042298	CCCCCN1C(=N)N(CC(O)COc2cccc(C)c2)c3ccccc13		96	ND	SJ000043202	StJude	2.6504	Probe-like	0	5	367.485	2	4.551		D	H06	MMV_D_MAY2012	B11
	MMV000445	SJ000043204	1135	51.9604	22.986	0.75	103.34	-12.1822	1611	MMV000445	6738-0028	6738-0028	CCCCCCN1C(=N)N(CC(O)COc2cccc(C)c2)c3ccccc13		98	1135	SJ000043204	StJude	1.9692	Probe-like	1	5	381.511	2	5.008		D	D09	MMV_D_MAY2012	A07
	MMV000448	GNF-Pf-2110;TCMDC-124266;SJ000044378	235	101.259	85.085	1439	101.363	57.8759	703	MMV000448	STK589099	STK589099	CN(C)CCCNc1c2ccccc2nc3ccccc13		95	235	GNF-Pf-2110;TCMDC-124266;SJ000044378	GNF;GSK;StJude	0.0327;1.044834235;0.5312	Probe-like	0	3	279.379	1	3.363		A	E04	MMV_A_MAY2012	C09
	MMV000478	GNF-Pf-4603;SJ000053107	746	101.909	13.0275		26.6731	18.9944		MMV000478	STK677757	STK677757	CCOc1cc2CCNC(c3cc(Cl)ccc3O)c2cc1OCC		98	746	GNF-Pf-4603;SJ000053107	GNF;StJude	0.404;0.8976	Probe-like	0	4	347.836	2	4.141		E	D06	MMV_E_MAY2012	A07
	MMV000481	SJ000053346	1330	94.7105	8.41161		18.1908	29.3673		MMV000481	STK766822	STK766822	CCOc1cc(cc(Cl)c1O)C2NCCc3cc(OCC)c(OCC)cc23		96	1330	SJ000053346	StJude	3.0106	Drug-like	0	5	391.888	2	4.474		C	H07	MMV_C_MAY2012	H10
	MMV000483	SJ000053546	683	102.273	18.1811		34.7363	24.281		MMV000483	STK678441	STK678441	CCOc1cc2CCNC(c3cc(C)c(O)c(C)c3)c2cc1OCC		97	683	SJ000053546	StJude	1.8276	Drug-like	0	4	341.444	2	4.449		C	E06	MMV_C_MAY2012	F08
	MMV000498	SJ000059269	ND	16.0901	15.1444		86.7422	-0.166748	To test	MMV000498	C126-0030	C126-0030	CCN(CC)c1cc(C)c2cc(NC(=O)c3cccc(OC)c3)ccc2n1		97	ND	SJ000059269	StJude	4.7744	Drug-like	0	5	363.453	1	4.669		B	F09	MMV_B_MAY2012	E07
	MMV000561	SJ000071854	1430	43.4834	29.5634		-7.43683	18.269		MMV000561	C453-0352	C453-0352	CCCN(CCC)CCCNC(=O)c1cc2c(nn(C)c2s1)c3ccc(OC)c(OC)c3		98	1430	SJ000071854	StJude	4.0426	Drug-like	0	7	458.617	1	4.579		B	H09	MMV_B_MAY2012	H07
	MMV000563	GNF-Pf-5129	845	20.4218	6.73575		51.0538	23.956		MMV000563	STK789055	STK789055	COc1ccc(cc1)C2Sc3ccccc3N=C4C2=C(O)c5ccccc45		96	845	GNF-Pf-5129	GNF	0.2383	Drug-like	0	3	371.452	1	4.978		B	G08	MMV_B_MAY2012	A09
	MMV000570	SJ000077572	194	99.6161	1.89717	1	56.6173	16.3264	1270	MMV000570	C614-0191	C614-0191	CCc1ccc(Nc2cc(C)c3ccc(O)cc3n2)cc1		98	194	SJ000077572	StJude	0.7325	Probe-like	1	3	278.348	2	5.292		A	F08	MMV_A_MAY2012	B05
	MMV000604	SJ000092540	735	73.1813	-4.17197		34.7985	25.0648		MMV000604	D144-0115	D144-0115	COc1ccc(cc1)C2=CC(=O)Oc3c4CN(Cc5ccc(F)cc5)COc4ccc23		96	735	SJ000092540	StJude	5.2107	Probe-like	1	5	417.429	0	5.009		D	E10	MMV_D_MAY2012	D07
	MMV000617	SJ000093004	ND	94.2804	6.70642		24.9553	12.1238		MMV000617	D163-0036	D163-0036	COc1ccc(cc1)C(O)(CCC(C)C)C(CN2CCOCC2)c3ccc(Cl)cc3		97	ND	SJ000093004	StJude	4.6141	Probe-like	1	4	431.995	1	5.164		D	F10	MMV_D_MAY2012	G07
	MMV000619	SJ000093077	1380	92.4838	10.7511		40.8226	-3.80228		MMV000619	D168-0059	D168-0059	CCCCC(O)(C(CN1CCOCC1)c2ccc(Cl)cc2)c3ccc(Cl)cc3		98	1380	SJ000093077	StJude	4.0149	Probe-like	1	3	422.388	1	5.593		D	G10	MMV_D_MAY2012	C08
	MMV000620	SJ000093125	ND	59.1265	19.9536		22.3208	13.9999		MMV000620	D170-0309	D170-0309	CC(O)(C(CN1CCCCC1)c2ccccc2)c3ccc(Cl)cc3		94	ND	SJ000093125	StJude	0.9157	Drug-like	0	2	343.89	1	4.722		B	F10	MMV_B_MAY2012	B07
	MMV000621	SJ000093180	ND	47.1869	-0.0306639		33.1325	8.28005		MMV000621	D173-0049	D173-0049	CCCCCCC(O)(C(CN1CCOCC1)c2ccccc2)c3ccc(F)cc3		93	ND	SJ000093180	StJude	3.1801	Probe-like	1	3	399.541	1	5.382		D	H10	MMV_D_MAY2012	F08
	MMV000634	SJ000100738	648	88.1183	21.3102	1790	17.7509	23.1971	0.35	MMV000634	E235-1811	E235-1811	CC1CCCCN1CCCNC(=O)c2ccc3c(c2)sc4nc(cn34)c5ccc(F)cc5		98	648	SJ000100738	StJude	0.6342	Drug-like	0	5	450.571	1	4.786		B	H10	MMV_B_MAY2012	A03
	MMV000642	GNF-Pf-5511;SJ000101241	20.2	90.9073	42.8106	1	65.9793	54.8739	596	MMV000642	E456-0694	E456-0694	COc1ccc(NC(=O)C2C(N(CC(C)C)C(=O)c3ccccc23)c4cccs4)cc1Cl		100	20.2	GNF-Pf-5511;SJ000101241	GNF;StJude	0.0914;0.1188	Probe-like	1	5	468.996	1	5.092		A	A09	MMV_A_MAY2012	E03
	MMV000648	SJ000101251	ND	31.8756	-0.660615		-4.51807	-10.3644		MMV000648	E456-0718	E456-0718	COc1ccccc1CNC(=O)C2C(N(CC(C)C)C(=O)c3ccccc23)c4cccs4		97	ND	SJ000101251	StJude	3.1587	Drug-like	0	5	448.577	1	4.434		B	A11	MMV_B_MAY2012	G05
	MMV000653	SJ000101277	1320	54.0991	6.19813		-12.602	-4.49423		MMV000653	E456-0851	E456-0851	CCOc1ccccc1CNC(=O)C2C(N(CC(C)C)C(=O)c3ccccc23)c4cccs4		97	1320	SJ000101277	StJude	1.4331	Drug-like	0	5	462.604	1	4.783		B	B11	MMV_B_MAY2012	B06
	MMV000662	SJ000101287	36.7	101.755	52.3575	0.75	52.6324	25.6654	0.65	MMV000662	E456-0903	E456-0903	COc1ccc(NC(=O)C2C(N(CC(C)C)C(=O)c3ccccc23)c4cccs4)cc1		100	36.7	SJ000101287	StJude	0.1021	Drug-like	0	5	434.551	1	4.427		A	C09	MMV_A_MAY2012	H03
	MMV000699	SJ000111340	454	13.1793	3.32105		-7.69598	17.1267		MMV000699	3209-1341	3209-1341	Cc1ccc(cc1)C2CC(n3nc(cc3N2)C(=O)N4CCN(CC4)C(c5ccccc5)c6ccccc6)C(F)(F)F		98	454	SJ000111340	StJude	0.6684	Probe-like	2	6	559.625	1	6.424		D	E07	MMV_D_MAY2012	D09
	MMV000704	GNF-Pf-264;SJ000111745	1100	24.3902	53.0488		19.4444	11.9048		MMV000704	8011-6716	8011-6716	c1(Nc(cc2)ccc2N(CC3)CCN3C)c4c(ccc(OC)c4)ncc1C(OCC)=O			1100	GNF-Pf-264;SJ000111745	GNF;StJude	1.091;0.5746	Probe-like	0	7	420.504	1	3.873		E	E08	MMV_E_MAY2012	D03
	MMV000720	TCMDC-125558;SJ000112364	1015	96.3531	14.8924		57.2126	9.5057		MMV000720	4896-3773	4896-3773	Cc1ccnc(NC(c2cccc(OCc3ccccc3)c2)c4ccc5cccnc5c4O)c1		97	1015	TCMDC-125558;SJ000112364	GSK;StJude	0.864359556;1.8131	Probe-like	1	5	447.528	2	6.22		D	E08	MMV_D_MAY2012	C07
	MMV000753	GNF-Pf-1410;TCMDC-125639;SJ000113745	326	107.267	92.1034	699	52.6738	3.61057	0.7	MMV000753	STK674896	STK674896	Oc1ccc(cc1)c2nc(c3ccc4oc5ccc(cc5c4c3)c6[nH]c(nc6c7ccccc7)c8ccc(O)cc8)c([nH]2)c9ccccc9		98	326	GNF-Pf-1410;TCMDC-125639;SJ000113745	GNF;GSK;StJude	3.3;1.112712427;8.1132	Probe-like	2	7	636.697	4	9.987		E	E05	MMV_E_MAY2012	D07
	MMV000760	SJ000114056	ND	89.8269	15.6863		79.5231	22.3049		MMV000760	STK684882	STK684882	Oc1c(CN2CCN(CC2)c3ccccc3F)cc(Br)c4cccnc14		91	ND	SJ000114056	StJude	3.7605	Drug-like	0	4	416.287	1	4.431		C	B04	MMV_C_MAY2012	G06
	MMV000787	SJ000117451	407	91.3374	13.9768	1	102.367	-7.95452	584	MMV000787	D014-0043	D014-0043	CCCOCc1cc(CN2CCN(CC2)c3cccc(Cl)c3)c(O)c4ncccc14		97	407	SJ000117451	StJude	1.0963	Probe-like	0	5	425.951	1	4.818		D	D10	MMV_D_MAY2012	G02
	MMV000788	SJ000117455	697	96.3971	10.9444	0.8	98.361	8.69692	1	MMV000788	D014-0054	D014-0054	CC(C)OCc1cc(CN2CCN(CC2)c3cccc(Cl)c3)c(O)c4ncccc14		98	697	SJ000117455	StJude	0.9409	Drug-like	0	5	425.951	1	4.672		B	E10	MMV_B_MAY2012	H06
	MMV000839	SJ000128054	1080	89.8901	0.736056	0.8	84.6516	21.458	1	MMV000839	STK926895	STK926895	OC(CNCc1ccccc1)Cn2c3ccccc3c4ccccc24		95	1080	SJ000128054	StJude	3.7561	Drug-like	0	3	330.423	2	4.204		C	F02	MMV_C_MAY2012	H08
	MMV000848	SJ000130653	660	91.7455	15.5897	0.85	66.0207	24.231	1	MMV000848	STK927476	STK927476	OC(CNC1CCCC1)Cn2c3ccccc3c4ccccc24		97	660	SJ000130653	StJude	1.0825	Drug-like	0	3	308.417	2	4.023		C	C03	MMV_C_MAY2012	B07
	MMV000911	SJ000150566	ND	28.8885	11.0031		21.7877	-15.9845		MMV000911	STK902918	STK902918	Cc1ccc(NC(=O)Nc2cccc(Cl)c2)cc1F		52	ND	SJ000150566	StJude	15	Drug-like	0	3	278.709	2	3.879		C	C05	MMV_C_MAY2012	D07
	MMV000917	SJ000152435	1240	60.6032	11.734		5.81678	-8.16322		MMV000917	2516-2633	2516-2633	COc1ccc2C3CC(=Nc4ccccc4N3C(=O)c2c1OC)c5ccc(C)cc5		93	1240	SJ000152435	StJude	2.5292	Probe-like	0	5	398.454	0	4.567		D	C07	MMV_D_MAY2012	D02
	MMV000963	GNF-Pf-3570;SJ000171111	589	98.1013	84.8101	1476	107.143	81.5789	0.9	MMV000963	STK154807	STK154807	n1c(NCc2ccccc2)c3c(cccc3)nc1Nc(cc4)ccc4OC			589	GNF-Pf-3570;SJ000171111	GNF;StJude	0.2125;1.3075	Drug-like	0	5	356.42	2	4.264		C	F11	MMV_C_MAY2012	E04
	MMV000972	SJ000175059	ND	0.745043	0.88925		4.41441	-15.1422		MMV000972	STK084300	STK084300	OC1(CC(=O)c2ccccc2O1)C(F)(F)C(F)(F)F		95	ND	SJ000175059	StJude	2.5741	Drug-like	0	3	282.163	1	2.625		C	A08	MMV_C_MAY2012	E06
	MMV000986	GNF-Pf-3723;SJ000180366	1430	-9.14634	-17.6829		-15.4762	-10.7143		MMV000986	STL161345	STL161345	c1(N(CC2)CCN2C)c3c(nc(Nc(ccc4O)cc4)n1)cccc3			1430	GNF-Pf-3723;SJ000180366	GNF;StJude	0.626;2.7481	Probe-like	0	6	335.403	2	3.238		E	G09	MMV_E_MAY2012	D05
	MMV001038	GNF-Pf-2941;SJ000200944	428	84.739	-7.63052		53.876	37.9845		MMV001038	OSSL_323940	OSSL_323940	n1c(NCCO)c2c(cccc2)nc1Nc(ccc(C)c3C)c3			428	GNF-Pf-2941;SJ000200944	GNF;StJude	0.1747;0.8432	Drug-like	0	5	308.378	3	3.13		A	A11	MMV_A_MAY2012	G11
	MMV001041	GNF-Pf-3259;SJ000201788	590	-10.9705	-6.32911		52.3256	53.876	1350	MMV001041	OSSL_323949	OSSL_323949	OCCNc1nc(Nc2ccc(Cl)c(Cl)c2)nc3ccccc13	94		590	GNF-Pf-3259;SJ000201788	GNF;StJude	0.1399;15	Probe-like	0	5	349.215	3	3.486		E	C11	MMV_E_MAY2012	H11
	MMV001049	SJ000210583	1260	89.6068	5.27822		39.7564	17.2685		MMV001049	STK289731	STK289731	CC(C)c1ccc(CNCC(O)c2ccccc2)cc1		96	1260	SJ000210583	StJude	1.3455	Drug-like	0	2	269.381	2	3.634		C	H04	MMV_C_MAY2012	F10
	MMV001230	SJ000260231	ND	53.669	16.6312		11.9031	-9.85566		MMV001230	G856-6988	G856-6988	CCOc1cccc2sc(nc12)N(Cc3cccnc3)C(=O)C4CCCCC4		94	ND	SJ000260231	StJude	3.0426	Drug-like	0	5	395.518	0	4.673		B	F11	MMV_B_MAY2012	C07
	MMV001239	SJ000260261		7.64547	9.23487		8.48231	-14.4667		MMV001239	G856-7029	G856-7029	COc1ccc2sc(nc2c1)N(Cc3cccnc3)C(=O)c4ccc(cc4)C#N	89			SJ000260261	StJude	15	Probe-like	0	6	400.45	0	3.741		E	G07	MMV_E_MAY2012	B03
	MMV001241	SJ000260272		35.921	11.9186		7.81444	-23.4637		MMV001241	G856-7068	G856-7068	COc1ccc(C)c2sc(nc12)N(Cc3cccnc3)C(=O)c4ccc(cc4)C#N		91		SJ000260272	StJude	15	Probe-like	0	6	414.48	0	4.227		D	C02	MMV_D_MAY2012	C06
	MMV001246	SJ000262313	206	92.8698	27.287	1	96.855	19.1447	781	MMV001246	G786-1388	G786-1388	CSc1ccccc1C(=O)Nc2nc(cs2)c3ccccn3		98	206	SJ000262313	StJude	6.8236	Drug-like	0	4	327.424	1	3.378		A	F09	MMV_A_MAY2012	C05
	MMV001255	SJ000269304	538	1.37329	12.2716		-7.4161	0.500244		MMV001255	G856-5516	G856-5516	CCCCc1ccc(NS(=O)(=O)c2cc3CCN4C(=O)CCc(c2)c34)cc1		96	538	SJ000269304	StJude	15	Drug-like	0	5	384.492	1	3.898		B	E11	MMV_B_MAY2012	A07
	MMV001318	SJ000292636	ND	26.8158	19.9873		-6.5883	-8.74684		MMV001318	STK947950	STK947950	Clc1cccc(NC(=O)Nc2ccc(Br)cc2)c1		94	ND	SJ000292636	StJude	15	Drug-like	0	3	325.588	2	3.935		C	E05	MMV_C_MAY2012	E08
	MMV001344	SJ000298272	755.5	-4.96495	-0.883259		3.36893	1.4009		MMV001344	STK024238	STK024238	CC1CC(C)CN(C1)C(=O)c2ccc(Cl)cc2Cl		95	755.5	SJ000298272	StJude	1.3211	Drug-like	0	2	286.197	0	4.128		C	D05	MMV_C_MAY2012	A08
	MMV006087	GNF-Pf-5623	58.1	100.402	-1.60643	1020	14.7287	18.2171		MMV006087	STK205941	STK205941	c(c(ccn1)NCCN(CC)CC)(ccc(Cl)c2)c12			58.1	GNF-Pf-5623	GNF	0.00716	Drug-like	0	3	277.792	1	3.325		A	F11	MMV_A_MAY2012	E07
	MMV006169	GNF-Pf-4180	776	96.9512	65.8537		86.1111	57.9365	to test	MMV006169	STK843428	STK843428	C(Nc1nc(Nc2ccccc2)nc3ccccc13)c4ccccc4	95		776	GNF-Pf-4180	GNF	0.1579	Probe-like	0	4	326.394	2	4.281		E	E09	MMV_E_MAY2012	B05
	MMV006172	GNF-Pf-3427;TCMDC-123912	141.5	101.259	100.483	1113	104.344	91.2707	1364	MMV006172	0075-0068	0075-0068	CN1CCN(CC1)c2ccc(Nc3c4ccccc4nc5ccccc35)cc2		97	141.5	GNF-Pf-3427;TCMDC-123912	GNF;GSK	0.0567;0.644666095	Probe-like	1	4	368.474	1	5.022		A	G06	MMV_A_MAY2012	E05
	MMV006188	GNF-Pf-4692	890.5	3.236	7.81099		50.0394	18.0608		MMV006188	2294-0307	2294-0307	Clc1ccc(cc1)S(=O)(=O)N2CCC(CC2)C(=O)NCc3occc3		94	890.5	GNF-Pf-4692	GNF	0.514	Drug-like	0	6	382.862	1	2.056		B	C09	MMV_B_MAY2012	C06
	MMV006203	GNF-Pf-4431	300	97.2573	10.1841	NA	36.651	4.66948		MMV006203	STK772453	STK772453	Cc1cc(NCCN2CCCCC2)c3ccc4ccccc4c3n1		99	300	GNF-Pf-4431	GNF	0.0441	Probe-like	0	3	319.443	1	4.071		A	H04	MMV_A_MAY2012	C02
	MMV006250	GNF-Pf-5409	314	7.93169	-9.16588		-0.972918	7.9131		MMV006250	5174-4531	5174-4531	CCOC(=O)c1cnc2c(C)cccc2c1Nc3ccc(cc3)C(=O)C		94	314	GNF-Pf-5409	GNF	0.1187	Probe-like	0	5	348.395	1	3.996		D	F08	MMV_D_MAY2012	E02
	MMV006278	GNF-Pf-4408	378	8.5159	-1.07657		-7.50939	-17.1103		MMV006278	STK068962	STK068962	CCC1=C(C)C(=N)c2ccccc2N1C		76	378	GNF-Pf-4408	GNF	0.701	Drug-like	0	2	200.28	1	3.105		A	D05	MMV_A_MAY2012	A09
	MMV006303	GNF-Pf-5177	391	100	99.3902	1710	43.6508	25.3968		MMV006303	0075-0021	0075-0021	c1(c(ccn2)NCCN(CC)CC)c2cc(cccc3)c3c1			391	GNF-Pf-5177	GNF	0.02859	Probe-like	0	3	293.406	1	3.569		E	C08	MMV_E_MAY2012	A03
	MMV006309	GNF-Pf-5367;TCMDC-123870;GNF-Pf-3853	51.5	-22.9889	-10.0858	NA	88.2483	27.4163	936	MMV006309	5169-1112	5169-1112	CN(C)c1ccc(C=CC2=NC(=O)c3ccccc3O2)cc1		96	51.5	GNF-Pf-5367;TCMDC-123870;GNF-Pf-3853	GNF;GSK;GNF	0.0959;0.044597958;0.1303	Probe-like	0	4	292.332	0	3.77		A	A08	MMV_A_MAY2012	E06
	MMV006319	GNF-Pf-2534	662	72.1519	28.481		34.5865	24.0602		MMV006319	STK839477	STK839477	Cc1cc(Nc2cccc(F)c2)nc(NCc3ccccc3)n1	97		662	GNF-Pf-2534	GNF	0.0722	Drug-like	0	4	308.353	2	3.432		C	G11	MMV_C_MAY2012	E05
	MMV006389	GNF-Pf-4543	414.5	27.422	30.8277	NA	83.7509	43.7092	733	MMV006389	STK028803	STK028803	Fc1cccc(c1)C2Sc3ccccc3N=C4C2C(=O)c5ccccc45		94	414.5	GNF-Pf-4543	GNF	0.0867	Probe-like	1	2	359.416	0	5.251		D	G06	MMV_D_MAY2012	A11
	MMV006427	GNF-Pf-4758	78.2	93.9062	52.2022		44.621	28.4752		MMV006427	C909-0373	C909-0373	COc1cc(OC)c(cc1Cl)N(C)C(=O)c2cc3CS(=O)(=O)c4ccccc4c3s2		100	78.2	GNF-Pf-4758	GNF	0.113	Drug-like	0	6	463.954	0	4.494		A	G08	MMV_A_MAY2012	B02
	MMV006429	GNF-Pf-5537	32.8	90.7532	37.4681		36.1446	31.4687		MMV006429	E456-0698	E456-0698	CC(C)CN1C(C(C(=O)Nc2cc(C)on2)c3ccccc3C1=O)c4cccs4		100	32.8	GNF-Pf-5537	GNF	0.0856	Drug-like	0	6	409.501	1	3.582		A	B09	MMV_A_MAY2012	F06
	MMV006455	GNF-Pf-5523;TCMDC-125708	196	100.63	22.5451	1	65.0582	34.9374	1	MMV006455	STK551213	STK551213	CCCN(CCC)CC(O)COc1ccccc1C(=O)Nc2ccccc2		98	196	GNF-Pf-5523;TCMDC-125708	GNF;GSK	0.365;0.799450273	Drug-like	0	5	370.485	2	3.971		A	E06	MMV_A_MAY2012	E09
	MMV006457	GNF-Pf-4475	118	2.3538	2.53145		101.823	50.5719	NA	MMV006457	C200-6897	C200-6897	CCOC(=O)c1ccc2nc(cc(O)c2c1)c3ccccc3		96	118	GNF-Pf-4475	GNF	0.549	Probe-like	0	4	293.317	1	3.925		A	D08	MMV_A_MAY2012	H06
	MMV006513	GNF-Pf-4540	304	89.0886	37.6907		29.7058	-14.3		MMV006513	6120-0025	6120-0025	C(Cc1c[nH]c2ccccc12)Nc3c4ccccc4nc5ccccc35		97	304	GNF-Pf-4540	GNF	0.086	Probe-like	1	3	337.417	2	5.36		D	H08	MMV_D_MAY2012	F02
	MMV006522	GNF-Pf-2807	480	58.5366	38.4146		57.1429	14.6825		MMV006522	STK847991	STK847991	CCOc1ccc2nc(C)cc(Nc3ccc(Br)cc3)c2c1	96		480	GNF-Pf-2807	GNF	0.1135	Probe-like	0	3	357.244	1	4.929		E	F11	MMV_E_MAY2012	C05
	MMV006558	GNF-Pf-4806	268	93.6082	59.8548	0.8	47.7678	31.1017	1	MMV006558	C276-0117	C276-0117	Cc1cc(C)c2CN(Cc3ccccc3Cl)COc2c1		98	268	GNF-Pf-4806	GNF	0.1918	Probe-like	0	2	287.784	0	4.908		A	E08	MMV_A_MAY2012	F04
	MMV006587	GNF-Pf-4478	700	97.4684	61.3924		17.6692	12.406		MMV006587	STK552090	STK552090	c12c(ncnc1NCCCN(CC3)CCO3)c4c(ccc(Cl)c4)[nH]2			700	GNF-Pf-4478	GNF	0.1089	Drug-like	0	6	345.827	2	2.401		C	C11	MMV_C_MAY2012	B05
	MMV006656	GNF-Pf-3904	518.5	89.7389	38.136		37.8727	16.4682		MMV006656	K837-0260	K837-0260	CCOC(=O)C1=CN(C)C=C(C1c2cc(Br)c(OCC)c(OC)c2)C(=O)OCC		97	518.5	GNF-Pf-3904	GNF	0.913	Probe-like	0	7	468.338	0	3.142		E	H07	MMV_E_MAY2012	C03
	MMV006704	GNF-Pf-2323	4000	-20.122	-7.31707		6.34921	-18.254		MMV006704	STK534381	STK534381	CN(C)CCNc1cc(nc2ccccc12)c3ccccc3	92		4000	GNF-Pf-2323	GNF	0.692	Drug-like	0	3	291.39	1	3.91		C	H11	MMV_C_MAY2012	G05
	MMV006706	GNF-Pf-3245	683	-15.8228	-10.1266		6.76692	11.2782		MMV006706	STK543375	STK543375	n1(c2c(cccc2)n3)c3c(C#N)c(C)cc1N(CC4)CCN4C5CCCC5			683	GNF-Pf-3245	GNF	0.743	Drug-like	0	5	359.467	0	4.761		C	D11	MMV_C_MAY2012	C05
	MMV006753	GNF-Pf-4622	ND	5.3967	8.22262		-4.52844	17.1766		MMV006753	4808-0480	4808-0480	CC1=CC(=O)Oc2c1ccc3oc(C(=O)c4ccccc4)c(C)c23		94	ND	GNF-Pf-4622	GNF	0.441	Probe-like	0	4	318.323	0	4.831		D	D08	MMV_D_MAY2012	C09
	MMV006764	GNF-Pf-4926	511.5	88.4383	17.4252		68.0909	-1.20069		MMV006764	K837-1178	K837-1178	CCOc1c(Br)cc(cc1OC)C2C(=CN(C)C=C2C(=O)OC)C(=O)OC		96	511.5	GNF-Pf-4926	GNF	0.2925	Probe-like	0	7	440.285	0	2.444		D	H11	MMV_D_MAY2012	G08
	MMV006767	GNF-Pf-3828;TCMDC-123992	927	98.9879	16.7909		-13.3573	3.10183		MMV006767	STK895036	STK895036	COc1cc2cc(C(=O)Nc3ccccc3)c(N)nc2cc1OC		99	927	GNF-Pf-3828;TCMDC-123992	GNF;GSK	0.409;1.129870807	Drug-like	0	6	323.346	2	2.56		C	E04	MMV_C_MAY2012	A11
	MMV006787	GNF-Pf-4600	473	102.273	23.7463	1	82.9024	19.0114	1170	MMV006787	STK726870	STK726870	CC(C)CCNCC(O)Cn1c2ccccc2c3ccccc13		97	473	GNF-Pf-4600	GNF	0.2009	Probe-like	0	3	310.433	2	4.201		D	B02	MMV_D_MAY2012	C10
	MMV006820	GNF-Pf-2985	4000	-0.632911	12.6582		63.9098	35.7143		MMV006820	STK711594	STK711594	CCCCc1c(C)nc2c(OC)cccc2c1O	92		4000	GNF-Pf-2985	GNF	1.689	Drug-like	0	3	245.317	1	3.895		C	A10	MMV_C_MAY2012	F04
	MMV006825	GNF-Pf-2776	467	26.5823	-3.79747		36.0465	-3.10078		MMV006825	STK839722	STK839722	n1c(Nc(cc2)ccc2OC)cc(C)nc1NCc3ccccc3			467	GNF-Pf-2776	GNF	0.1508	Probe-like	0	5	320.388	2	3.21		E	H11	MMV_E_MAY2012	E05
	MMV006861	GNF-Pf-5288	251	12.2649	-11.917		36.1446	9.42233		MMV006861	0352-0621	0352-0621	C1CN(CCO1)c2ccc(Nc3ccnc4cc5ccccc5cc34)cc2		97	251	GNF-Pf-5288	GNF	0.672	Probe-like	0	4	355.432	1	4.324		A	H06	MMV_A_MAY2012	H05
	MMV006882	GNF-Pf-4857	1190	74.3498	3.82501		-1.77554	-21.7128		MMV006882	5695-1023	5695-1023	CCOC(=O)c1cnc2ccc(Cl)cc2c1NCCCN(C)C		98	1190	GNF-Pf-4857	GNF	0.826	Probe-like	0	5	335.828	1	2.894		D	G08	MMV_D_MAY2012	A08
	MMV006913	GNF-Pf-3982	1290	13.2894	5.50519		53.6675	36.2714		MMV006913	STK027587	STK027587	Cc1nc2ccccc2c(O)c1CC=C		85	1290	GNF-Pf-3982	GNF	0.707	Drug-like	0	2	199.248	1	3.064		C	H05	MMV_C_MAY2012	A02
	MMV006937	GNF-Pf-2991	396	-1.23952	5.34554		9.03614	4.75285		MMV006937	STK851529	STK851529	Cc1ccc(cc1)c2cc3nc4CCCCc4c(O)n3n2		73	396	GNF-Pf-2991	GNF	1.603	Drug-like	0	4	279.336	1	4.353		A	C05	MMV_A_MAY2012	F08
	MMV006962	GNF-Pf-364	ND	48.4669	6.74007		24.7687	-5.08635		MMV006962	STK527858	STK527858	Clc1ccc(cc1)C(=O)Nc2ccc(cc2)c3nc4cc(NC(=O)c5ccc(Cl)cc5)ccc4[nH]3		ND	ND	GNF-Pf-364	GNF	0.993	Probe-like	2	6	501.363	3	6.168		E	F07	MMV_E_MAY2012	C08
	MMV007020	GNF-Pf-2277	4000	-42.0732	15.2439		-10.3175	-6.74603		MMV007020	4358-4401	4358-4401	CCOc1ccc2nc(C)cc(Nc3ccc(cc3)N(C)C)c2c1	94		4000	GNF-Pf-2277	GNF	0.344	Probe-like	0	4	321.416	1	4.343		E	A09	MMV_E_MAY2012	C02
	MMV007041	GNF-Pf-4363	4000	88.6076	37.9747		113.178	111.24	673	MMV007041	STK070253	STK070253	Cc1ccc2c(C)nc(Nc3nc(C)cc(n3)c4ccccc4)nc2c1	73		4000	GNF-Pf-4363	GNF	0.975	Probe-like	0	5	341.409	1	4.562		E	A10	MMV_E_MAY2012	G04
	MMV007092	GNF-Pf-2381	1200	74.7358	6.70642		8.5134	-16.7598		MMV007092	STK699776	STK699776	CCOc1ccc(CN2CCN(CC(O)COc3ccc(OCC(O)CN4CCN(Cc5ccc(OCC)cc5)CC4)cc3)CC2)cc1		97	1200	GNF-Pf-2381	GNF	1.372	Probe-like	1	10	662.859	2	4.799		E	G06	MMV_E_MAY2012	F08
	MMV007113	GNF-Pf-4075	661.5	101.325	35.7922	NA	47.1725	15.2091		MMV007113	3355-0142	F0467-0040	c1ccc(cc1)C2=Nc3ccccc3N=C(c4ccccc4)c5ccccc25		99	661.5	GNF-Pf-4075	GNF	0.678	Probe-like	1	2	358.435	0	6.482		D	G07	MMV_D_MAY2012	H09
	MMV007116	GNF-Pf-4421	351	42.5703	-8.43373		79.845	73.6434	253	MMV007116	5185336	5185336	c1(cnc(c2c1O)ccc(CC)c2)C(OCC)=O			351	GNF-Pf-4421	GNF	0.716	Drug-like	0	4	245.274	1	2.92		A	B10	MMV_A_MAY2012	G02
	MMV007127	GNF-Pf-5290	567	35.899	3.13206	NA	73.0074	71.3586	875	MMV007127	4477-0055	4477-0055	OC1=C2C(Sc3ccccc3N=C2c4ccccc14)c5ccc(Br)cc5		97	567	GNF-Pf-5290	GNF	0.337	Probe-like	1	2	420.322	1	5.787		D	B08	MMV_D_MAY2012	A09
	MMV007160	GNF-Pf-363	24.8	95.0746	61.0224	1185	98.8837	95.0395	208	MMV007160	3824-0081	3824-0081	Cc1ccc(cc1)N2C3N(c4ccccc4C2N(c5ccccc35)S(=O)(=O)c6ccc(C)cc6)S(=O)(=O)c7ccc(C)cc7		97	24.8	GNF-Pf-363	GNF	0.72	Probe-like	2	7	621.768	0	8.041		A	G07	MMV_A_MAY2012	F05
	MMV007181	GNF-Pf-5460	684	95.0526	12.6159	1	78.2599	35.1207	784	MMV007181	C614-0124	C614-0124	Cc1cc(Nc2ccc(OCc3ccccc3)cc2)nc4cc(O)ccc14		96	684	GNF-Pf-5460	GNF	0.0736	Probe-like	1	4	356.417	2	5.279		D	A10	MMV_D_MAY2012	H08
	MMV007199	GNF-Pf-3700;GNF-Pf-2182	477.5	25.8456	2.18281		69.4104	32.6359		MMV007199	8012-3324	8012-3324	COc1ccccc1N2C(=N)SC(=Cc3ccc(OCc4ccccc4F)cc3)C2=O		95	477.5	GNF-Pf-3700;GNF-Pf-2182	GNF;GNF	0.422;0.741	Probe-like	1	5	434.483	1	5.535		D	E09	MMV_D_MAY2012	E09
	MMV007208	GNF-Pf-4392	912	67.1293	13.5988		79.2121	13.8082		MMV007208	C047-1135	C047-1135	COc1ccc(OC)c(c1)C2C3=C(CC(C)(C)CC3=O)N(C4=C2C(=O)CC(C)(C)C4)c5ccc(Cl)c(Cl)c5		90	912	GNF-Pf-4392	GNF	0.43	Probe-like	2	5	554.504	0	6.767		D	G09	MMV_D_MAY2012	B08
	MMV007224	GNF-Pf-2233;TCMDC-125776	1061	102.835	38.5097	1	101.885	55.191	948	MMV007224	3174-0923	3174-0923	Brc1ccc(Nc2nc3ccccc3nc2Nc4ccc(Br)cc4)cc1		98	1061	GNF-Pf-2233;TCMDC-125776	GNF;GSK	0.809;0.782640781	Probe-like	1	4	470.16	2	5.695		D	D07	MMV_D_MAY2012	H06
	MMV007228	GNF-Pf-4456	304.5	66.1488	56.1838		10.8783	24.7148		MMV007228	STK264394	STK264394	Cc1cccc(c1)N2C(=O)C3C(C2=O)C4(C(=O)C3(C(=C4c5ccc6OCOc6c5)c7ccc8OCOc8c7)c9ccccc9)c%10ccccc%10		94	304.5	GNF-Pf-4456	GNF	1.073	Probe-like	2	8	659.682	0	6.563		D	F06	MMV_D_MAY2012	H10
	MMV007273	GNF-Pf-2782		86.1075	27.0241		-21.0401	3.43555		MMV007273	STK761550	STK761550	COc1cc(cc(OC)c1O)c2nc(c3ccc(Sc4ccccc4)cc3)c([nH]2)c5ccccc5		97	350	GNF-Pf-2782	GNF	1.278	Probe-like	1	5	480.577	2	7.242		D	E06	MMV_D_MAY2012	G10
	MMV007275	GNF-Pf-5304	539	73.8316	23.8093		46.8259	23.7643		MMV007275	3825-7149	3825-7149	Cc1ccc(F)cc1NC(=O)c2cc(Cl)ccc2Nc3ccccc3		99	539	GNF-Pf-5304	GNF	0.1914	Probe-like	1	3	354.805	2	5.52		D	H07	MMV_D_MAY2012	G09
	MMV007285	GNF-Pf-3801	4000	-2.53165	-5.48523		14.7287	14.7287		MMV007285	7653046	7653046	CCOc1ccc(Nc2ccnc3cc(Cl)ccc23)cc1	94		4000	GNF-Pf-3801	GNF	0.956	Probe-like	0	3	298.767	1	4.563		E	H08	MMV_E_MAY2012	G02
	MMV007363	GNF-Pf-5088	944	65.8948	21.1842		-4.98898	11.2316		MMV007363	STK171905	STK171905	Clc1ccc2c(ccnc2c1)N3CCCC3		97	944	GNF-Pf-5088	GNF	0.2833	Drug-like	0	2	232.709	0	3.303		C	G03	MMV_C_MAY2012	G09
	MMV007374	GNF-Pf-4080	4000	-31.0127	-3.79747		16.9173	4.51128		MMV007374	C301-0933	C301-0933	CCc1ccc(Nc2cc(C)nc3nc(C)nn23)cc1	81		4000	GNF-Pf-4080	GNF	0.574	Drug-like	0	5	267.329	1	3.51		C	D08	MMV_C_MAY2012	C02
	MMV007384	GNF-Pf-812	176.5	100.112	48.1238	949	103.329	17.1103	1113.5	MMV007384	6844-3272	6844-3272	COc1ccc(cc1)c2nc3cc(Cc4ccc5[nH]c(nc5c4)c6ccc(OC)cc6)ccc3[nH]2		98	176.5	GNF-Pf-812	GNF	0.2335	Probe-like	1	6	460.526	2	6.653		A	B08	MMV_A_MAY2012	G03
	MMV007396	GNF-Pf-3312	697	19.3634	11.444		35.7818	18.0608		MMV007396	D336-4053	D336-4053	Cc1ccccc1OCCSc2nc3ccc(NC(=O)c4cccs4)cc3s2		96	697	GNF-Pf-3312	GNF	0.497	Probe-like	1	4	426.575	1	5.853		D	C11	MMV_D_MAY2012	G06
	MMV007430	GNF-Pf-4287	939	-2.56206	-6.47778		51.5143	28.9839		MMV007430	STK178269	STK178269	Brc1ccc(cc1)S(=O)(=O)N2CCC(CC2)C(=O)NCc3occc3		93	939	GNF-Pf-4287	GNF	0.362	Drug-like	0	6	427.313	1	2.14		C	E03	MMV_C_MAY2012	D08
	MMV007474	GNF-Pf-1034	1270	73.4238	1.03471		23.681	-24.9501		MMV007474	STK801360	STK801360	COc1cc2CCN(C)C3Cc4ccc(Oc5cc(CC6N(C)CCc7cc(OC)c(OC)c(Oc1cc23)c67)ccc5O)cc4		96	1270	GNF-Pf-1034	GNF	0.997	Probe-like	2	8	608.723	1	6.992		E	E04	MMV_E_MAY2012	C07
	MMV007557	GNF-Pf-512	632	-11.2929	10.0875		20.0803	17.944		MMV007557	K834-1901	K834-1901	COc1ccc(CCNC(=O)c2cc(ccc2Sc3ccc(F)cc3)S(=O)(=O)N4CC(C)CC(C)C4)cc1OC		97	632	GNF-Pf-512	GNF	1.054	Probe-like	2	7	586.738	1	5.906		D	G11	MMV_D_MAY2012	D08
	MMV007564	GNF-Pf-4877;TCMDC-124400	947	35.5907	10.4361		23.775	5.62005		MMV007564	C776-3612	C776-3612	Cc1ccc(Cn2c(nc3ccccc23)N4CCC(CC4)C(=O)NCc5cccs5)cc1		73	947	GNF-Pf-4877;TCMDC-124400	GNF;GSK	0.529;0.747727586	Drug-like	0	5	444.592	1	4.708		B	B10	MMV_B_MAY2012	A06
	MMV007571	GNF-Pf-5244	635	-7.91978	1.48987		43.146	19.5616		MMV007571	K786-7743	K786-7743	Cc1ccc(CSCc2oc(cc2)C(=O)NC3CC3)cc1		97	635	GNF-Pf-5244	GNF	0.418	Drug-like	0	3	301.403	1	3.619		B	G11	MMV_B_MAY2012	G07
	MMV007574	GNF-Pf-4509	826	12.2751	-8.50227		31.6206	12.9076		MMV007574	0573-2138	0573-2138	O=C(Nc1ccc(cc1)C23CC4CC(CC(C4)(C2)c5ccccc5)C3)c6cccs6		96	826	GNF-Pf-4509	GNF	0.645	Probe-like	1	2	413.574	1	6.216		D	A07	MMV_D_MAY2012	D05
	MMV007577	GNF-Pf-1529	1120	20.2236	24.1579		12.8864	2.81826		MMV007577	D336-4049	D336-4049	Cc1ccccc1OCCSc2nc3ccc(NC(=O)c4ccccc4)cc3s2		93	1120	GNF-Pf-1529	GNF	9.76	Probe-like	1	4	420.547	1	5.9		D	B11	MMV_D_MAY2012	B06
	MMV007591	GNF-Pf-877	ND	94.0162	62.6983	to test	103.852	10.8731	1091	MMV007591	STK539983	STK539983	COc1ccc(cc1)C(=O)C(CCC(CNC(C)(C)C)C(=O)c2ccc(OC)cc2)CNC(C)(C)C		85	ND	GNF-Pf-877	GNF	1.121	Probe-like	0	6	496.681	2	4.959		E	E06	MMV_E_MAY2012	E07
	MMV007617	GNF-Pf-5056	1790	50.5498	8.03364		2.87729	-8.37989		MMV007617	STK738523	STK738523	CC(C)c1ccc(Cn2c(CCNC(=O)C)nc3ccccc23)cc1		97	1790	GNF-Pf-5056	GNF	0.764	Drug-like	0	4	335.443	1	3.897		B	E08	MMV_B_MAY2012	G08
	MMV007654	GNF-Pf-5300	ND	-13.3215	9.93214		41.4386	15.626		MMV007654	STK662230	STK662230	Cc1ccc(C)c(c1)c2csc(Nc3ccc(C)c(C)c3)n2		94	ND	GNF-Pf-5300	GNF	0.493	Probe-like	1	2	308.44	1	5.631		E	A05	MMV_E_MAY2012	F05
	MMV007686	GNF-Pf-1405	106	4.18425	9.07522		3.92277	-3.35196		MMV007686	2251-3046	2251-3046	CCCCCCOC(=O)C1=C(C)NC(=O)NC1c2ccccc2F		95	106	GNF-Pf-1405	GNF	6.76	Probe-like	0	5	334.385	2	3.511		A	C07	MMV_A_MAY2012	G06
	MMV007695	GNF-Pf-3159	179	93.5201	52.9288	NA	73.0903	78.8798	826.5	MMV007695	STK266148	STK266148	COc1ccc(cc1N2C(=O)C3C(C2=O)C4(C(=O)C3(C(=C4c5ccc(C)cc5)c6ccc(C)cc6)c7ccccc7)c8ccccc8)C(=O)C		96	179	GNF-Pf-3159	GNF	2.464	Probe-like	2	6	657.752	0	7.237		A	B05	MMV_A_MAY2012	C08
	MMV007764	GNF-Pf-4338	716	-5.38479	16.1903		-17.8339	18.2775		MMV007764	STK036105	STK036105	CCCCC1=C(CCC)C(=N)c2ccccc2N1C		77	716	GNF-Pf-4338	GNF	0.3113	Probe-like	0	2	256.386	1	4.929		E	H06	MMV_E_MAY2012	A09
	MMV007791	GNF-Pf-862	ND	9.0018	11.3224		-2.44784	-18.244		MMV007791	STK478956	STK478956	CCOc1ccccc1NC(=O)CN2CCN(CC2)C(=O)c3occc3		83	ND	GNF-Pf-862	GNF	5.46	Drug-like	0	7	357.404	1	1.565		C	H06	MMV_C_MAY2012	G10
	MMV007808	GNF-Pf-3261	1140	0.105031	24.8845		-10.9405	-0.358455		MMV007808	STK723365	STK723365	COc1nc(Nc2ccc(cc2)C(C)C)nc(OC)n1		88	1140	GNF-Pf-3261	GNF	0.677	Drug-like	0	6	274.318	1	3.582		C	B07	MMV_C_MAY2012	B02
	MMV007839	GNF-Pf-3030	283	-4.41767	-12.8514		10.0775	8.91473		MMV007839	6880895	6880895	C1(O)(CC(=O)c(ccc(OC)c2)c2O1)C(F)(F)C(F)(F)F			283	GNF-Pf-3030	GNF	0.442	Drug-like	0	4	312.189	1	2.609		A	C10	MMV_A_MAY2012	H02
	MMV007875	GNF-Pf-376;TCMDC-124236	2000	13.9241	-10.1266		11.6541	7.89474		MMV007875	0845-0947	0845-0947	COc1ccc2nc(C)cc(Nc3ccc(Cl)cc3)c2c1	95		2000	GNF-Pf-376;TCMDC-124236	GNF;GSK	1.226;0.946447699	Drug-like	0	3	298.767	1	4.497		C	E09	MMV_C_MAY2012	F03
	MMV007881	GNF-Pf-3825	ND	7.64547	16.5389		1.00402	7.52119		MMV007881	STK026426	STK026426	CCCCN(CCCC)S(=O)(=O)c1ccc(NC(=O)c2occc2)cc1		78	ND	GNF-Pf-3825	GNF	1.425	Drug-like	0	6	378.486	1	3.784		C	D03	MMV_C_MAY2012	G07
	MMV007906	GNF-Pf-4449	ND	12.8593	3.00175		17.4355	-7.15424		MMV007906	STK492168	STK492168	CCCCOc1ccc(cc1)C(=O)Nc2cc(C)on2		73	ND	GNF-Pf-4449	GNF	3.161	Drug-like	0	5	274.315	1	3.065		C	D07	MMV_C_MAY2012	C08
	MMV007907	GNF-Pf-3677	350	93.5421	69.5613	461	98.4025	95.4065	231	MMV007907	STK070268	STK070268	Cc1ccc(Nc2nc(cs2)c3ccccn3)cc1		79	350	GNF-Pf-3677	GNF	0.407	Drug-like	0	3	267.349	1	3.451		A	F06	MMV_A_MAY2012	H09
	MMV007977	GNF-Pf-3717;GNF-Pf-287	995	-14.49	10.5328		19.3088	7.96302		MMV007977	STK860217	STK860217	Clc1ccc(C=CC2=NC(=O)c3ccccc3O2)cc1		76	995	GNF-Pf-3717;GNF-Pf-287	GNF;GNF	1.104;1.853	Drug-like	0	3	283.709	0	4.273		C	F06	MMV_C_MAY2012	D09
	MMV007978	GNF-Pf-4376	ND	30.1112	-1.74018		16.0643	-6.6455		MMV007978	STK766133	STK766133	CCOc1ccc(CCNC(=O)c2cccs2)cc1OCC		95	ND	GNF-Pf-4376	GNF	0.89	Drug-like	0	4	319.419	1	3.561		C	F07	MMV_C_MAY2012	E09
	MMV008127	GNF-Pf-1701	4000	-26.506	-35.3414		-8.13953	-1.93798		MMV008127	BAS 1544228	BAS 1544228	CN1CCN(CC1)c2c3CCCc3c(C#N)c4nc5ccccc5n24	42		4000	GNF-Pf-1701	GNF	1.181	Drug-like	0	5	331.414	0	3.93		C	E08	MMV_C_MAY2012	A03
	MMV008138	GNF-Pf-4188;TCMDC-125815	350	-20.8835	-10.4418		1.16279	6.20155		MMV008138	1323-0025	1323-0025	c12c(CC(C(O)=O)NC1c3ccc(Cl)cc3Cl)c4c(cccc4)[nH]2			350	GNF-Pf-4188;TCMDC-125815	GNF;GSK	1.023;0.953694865	Drug-like	0	4	361.222	3	1.773		A	H10	MMV_A_MAY2012	D06
	MMV008149	GNF-Pf-4602	ND	-8.91207	19.227		21.7463	16.8516		MMV008149	G119-1284	G119-1284	Cc1c(C)n(Cc2ccc(F)cc2)c3ccc(cc13)C(=O)NCc4occc4		52	ND	GNF-Pf-4602	GNF	0.0782	Drug-like	0	4	376.423	1	4.723		B	C11	MMV_B_MAY2012	D06
	MMV008160	GNF-Pf-3586	552	49.5575	16.0643		34.8089	19.7533		MMV008160	STK371711	STK371711	CN1C=C(C(c2ccccc12)c3c[nH]c4ccccc34)c5ccc6ccccc6n5		95	552	GNF-Pf-3586	GNF	1.144	Probe-like	1	3	387.476	1	5.807		E	C05	MMV_E_MAY2012	D06
	MMV008173	GNF-Pf-1750	1430	6.11301	10.0245		35.6988	4.34448		MMV008173	K261-1306	K261-1306	COc1cc(OC)cc(c1)N2C(=O)N(Cc3ccc(cc3)C(C)(C)C)c4ccccc4S2(=O)=O		97	1430	GNF-Pf-1750	GNF	3.75	Probe-like	1	7	480.576	0	5.207		D	E11	MMV_D_MAY2012	F09
	MMV008212	GNF-Pf-4202	969	3.08188	2.97241		-9.91577	-18.6609		MMV008212	STK545948	STK545948	COc1ccc2nc(C)cc(Nc3cccc(O)c3)c2c1		98	969	GNF-Pf-4202	GNF	0.2284	Drug-like	0	4	280.321	2	3.59		C	E07	MMV_C_MAY2012	G08
	MMV008270	GNF-Pf-780	ND	-0.46741	3.76201		57.0779	-4.66098		MMV008270	STK591252	STK591252	Oc1c2CCCCc2nc3cc(nn13)c4ccccc4		77	ND	GNF-Pf-780	GNF	1.927	Drug-like	0	4	265.31	1	3.867		C	F05	MMV_C_MAY2012	C09
	MMV008294	GNF-Pf-4341	232	7.5574	2.3718		3.58662	-4.75285		MMV008294	4358-4455	4358-4455	CCOC(=O)c1cnc2c(C)cc(C)cc2c1Nc3ccc(OC)c(OC)c3		96	232	GNF-Pf-4341	GNF	1.779	Probe-like	0	6	380.437	1	4.71		A	H07	MMV_A_MAY2012	A06
	MMV008416	GNF-Pf-3651	242.5	19.5734	25.0735		-7.95957	7.60456		MMV008416	STK007737	STK007737	CCCC1=C(CC)C(=N)c2ccccc2N1C		69	242.5	GNF-Pf-3651	GNF	0.762	Probe-like	0	2	228.333	1	4.017		A	G05	MMV_A_MAY2012	B10
	MMV008455	GNF-Pf-4741	1180	87.5121	15.5897		78.2037	5.71192		MMV008455	C066-0502	C066-0502	COc1ccc(cc1)C2C(C(=O)Nc3cccc(OC)c3)c4ccccc4C(=O)N2C5CCCCC5		97	1180	GNF-Pf-4741	GNF	1.108	Probe-like	1	6	484.586	1	5.23		D	H09	MMV_D_MAY2012	E08
	MMV008474	GNF-Pf-3573	ND	-13.5197	2.46845		-8.91175	12.0738		MMV008474	C768-1312	C768-1312	CCN1CCN(CC1)c2c(cnc3cc(OC)c(OC)cc23)C(=O)c4ccccc4		59	ND	GNF-Pf-3573	GNF	3.022	Probe-like	0	6	405.489	0	3.856		D	B10	MMV_D_MAY2012	A06
	MMV008829	GNF-Pf-3517	1109	24.4349	13.3762		8.02176	-19.8866		MMV008829	STK703735	STK703735	CCCN1C(=N)C(=CC2=C1N=C3N(C=CC=C3C)C2=O)C(=O)NC4CCCCC4		96	1109	GNF-Pf-3517	GNF	0.46	Probe-like	0	7	393.482	2	2.431		E	D05	MMV_E_MAY2012	H06
	MMV008956	GNF-Pf-5254;TCMDC-124488	370	100.156	22.4821		48.2905	25.6234		MMV008956	STK678779	STK678779	CCOc1cc2CCNC(c3cc(OC)c(O)cc3Cl)c2cc1OCC		98	370	GNF-Pf-5254;TCMDC-124488	GNF;GSK	0.362;0.748314676	Drug-like	0	5	377.862	2	4.125		A	F05	MMV_A_MAY2012	G09
	MMV009015	GNF-Pf-5152	676.5	96.8052	12.6496		48.2179	15.0339		MMV009015	STK318552	STK318552	OC(COc1ccccc1C(=O)CCc2ccccc2)CN3CCCCC3		97	676.5	GNF-Pf-5152	GNF	0.881	Probe-like	0	4	367.481	1	4.254		E	B05	MMV_E_MAY2012	H05
	MMV009060	GNF-Pf-4077	ND	-23.9371	-1.58053		43.5651	16.6599		MMV009060	1988-2001	BAS1261994	CCN(CC)c1ccc(NC(=O)c2cccs2)cc1		88	ND	GNF-Pf-4077	GNF	0.414	Drug-like	0	3	274.381	1	3.427		B	A09	MMV_B_MAY2012	E04
	MMV009063	GNF-Pf-3683;TCMDC-124168	293	65.9891	14.7599	1	104.319	49.9002	897	MMV009063	1988-0051	1988-0051	OC(CNC1CCCCC1)Cn2c3ccccc3c4ccccc24		93	293	GNF-Pf-3683;TCMDC-124168	GNF;GSK	0.483;0.990988709	Drug-like	0	3	322.444	2	4.479		A	B07	MMV_A_MAY2012	F03
	MMV009085	GNF-Pf-3184	795	4.22828	-9.07355		4.35222	5.47826		MMV009085	STK843110	STK843110	OCCCCN1C(=O)c2ccc3C(=O)N(CCCCO)C(=O)c4ccc(C1=O)c2c34		97	795	GNF-Pf-3184	GNF	0.354	Probe-like	0	8	410.42	2	1.009		E	C06	MMV_E_MAY2012	E06
	MMV009108	GNF-Pf-3616	641	31.4675	28.0136		42.2353	42.2499		MMV009108	STK750794	STK750794	CCN(CC)S(=O)(=O)c1ccc(cc1)c2csc(Nc3ccc(C)c(C)c3)n2		97	641	GNF-Pf-3616	GNF	2.104	Drug-like	0	5	415.572	1	4.474		C	A06	MMV_C_MAY2012	C06
	MMV009127	GNF-Pf-3388	1132	94.7326	2.97241		18.3981	18.244		MMV009127	STK533160	STK533160	CC1CCN(Cc2c(O)ccc3C=C(C(=O)Oc23)c4nc5ccccc5s4)CC1		91	1132	GNF-Pf-3388	GNF	12.5	Probe-like	0	5	406.497	1	4.869		D	B06	MMV_D_MAY2012	D10
	MMV011099	TCMDC-125840	242	3.61446	-10.4418		8.91473	1.55039		MMV011099	BAS 1083130	BAS 1083130	n1(ncn2)c2nc(C)cc1Nc(ccc(cccc3)c34)c4			242	TCMDC-125840	GSK	0.172667308	Drug-like	0	5	275.308	1	3.52		A	G10	MMV_A_MAY2012	E02
	MMV011256	TCMDC-123826	212	-6.0241	4.01606		-10.0775	7.36434		MMV011256	STK850448	STK850448	n1(n2)c(nc(C)cc1Nc(cc3)ccc3Cl)nc2C(F)(F)F			212	TCMDC-123826	GSK	0.117179638	Drug-like	0	5	327.692	1	4.32		A	E10	MMV_A_MAY2012	G07
	MMV011259	NA	85.7	10.0402	-6.0241		-1.16279	-4.65116		MMV011259	D724-0234	D724-0234	n1(n2)c(nc(C)cc1Nc(cc(C)cc3C)c3)nc2C(F)(F)F			85.7	NA	Commercial libraries	NA	Drug-like	0	5	321.3	1	4.628		A	D10	MMV_A_MAY2012	A07
	MMV011436	GNF-Pf-2300	946.5	80.4458	20.0166	1	89.858	60.7526	0.8	MMV011436	STK007351	STK007351	CC(C)(C)c1ccc(cc1)C2CC(=C3C(N(C(=O)c4ccccc4Cl)c5ccccc5N=C3C2)c6ccc(F)cc6)O		96	946.5	GNF-Pf-2300	GNF	2.63	Probe-like	2	4	579.103	1	8.326		E	G04	MMV_E_MAY2012	D08
	MMV011438	GNF-Pf-4836	326.5	102.901	26.8753	0.8	98.4025	88.5857	1129.5	MMV011438	STK039514	STK039514	COC(=O)c1ccc(cc1)C2N(C(=O)c3ccccc3)c4ccccc4N=C5CC(CC(=C25)O)c6ccc(F)cc6		98	326.5	GNF-Pf-4836	GNF	0.332	Probe-like	2	6	546.588	1	6.116		E	H04	MMV_E_MAY2012	G08
	MMV011522	GNF-Pf-1374;SJ000201287	4000	24.4726	-26.5823		38.3721	22.4806		MMV011522	OSSL_322694	OSSL_322694	Cc1ccc(Nc2nc(N)c3ccccc3n2)cc1Cl	96		4000	GNF-Pf-1374;SJ000201287	GNF;StJude	0.527;15	Probe-like	0	4	284.744	2	3.765		E	G10	MMV_E_MAY2012	G11
	MMV011567	GNF-Pf-2784;TCMDC-125400	516	31.6436	33.3898		59.117	13.0579		MMV011567	STK596265	STK596265	COc1ccc(cc1Cl)C(=O)Nc2nonc2c3ccc(OC)c(OC)c3		92	516	GNF-Pf-2784;TCMDC-125400	GNF;GSK	1.785;0.674511452	Drug-like	0	8	389.79	1	3.52		A	D04	MMV_A_MAY2012	H08
	MMV011576	GNF-Pf-4442	1175	98.2974	7.45107	NT	63.3352	28.8665		MMV011576	STK229733	STK229733	CCOC(=O)C1CCN(CC1)C(=O)CN2C(c3ccccc3C2=O)c4c[nH]c5ccccc45		98	1175	GNF-Pf-4442	GNF	0.519	Drug-like	0	7	445.51	1	2.845		C	B03	MMV_C_MAY2012	F06
	MMV011795	GNF-Pf-3125;TCMDC-124458	611	98.4697	13.3132	1	78.488	28.3084	1321	MMV011795	STK110845	STK110845	Oc1ccccc1CN2CCN(CC2)C(c3ccccc3)c4ccccc4		97	611	GNF-Pf-3125;TCMDC-124458	GNF;GSK	0.744;0.760604086	Drug-like	0	3	358.476	1	4.814		C	F03	MMV_C_MAY2012	A09
	MMV011832	GNF-Pf-2551	646	66.4791	11.0031		12.0067	6.28704		MMV011832	STK001666	STK001666	Oc1ccc2ccccc2c1CNc3nc4ccccc4[nH]3		83	646	GNF-Pf-2551	GNF	0.652	Probe-like	0	4	289.331	3	3.473		E	C07	MMV_E_MAY2012	F06
	MMV011895	GNF-Pf-3264	842	97.9956	13.7248		32.8941	13.3579		MMV011895	STK391667	STK391667	Nc1ccc(cc1)c2nc3cc(Oc4ccc(Oc5ccc6[nH]c(nc6c5)c7ccc(N)cc7)cc4)ccc3[nH]2		97	842	GNF-Pf-3264	GNF	0.2884	Probe-like	2	8	524.572	4	6.338		E	F04	MMV_E_MAY2012	H07
	MMV011944	GNF-Pf-3383;TCMDC-124573	854	-12.8514	0		50.7752	17.4419		MMV011944	STL156039	STL156039	n1c(NCCO)c2c(cccc2)nc1Nc3cccc(OC)c3			854	GNF-Pf-3383;TCMDC-124573	GNF;GSK	0.1146;0.150725395	Drug-like	0	6	310.35	3	2.141		B	H11	MMV_B_MAY2012	F08
	MMV018984	TCMDC-123478	693	24.9413	-6.51144		36.7651	13.308		MMV018984	STK053610	STK053610	Cc1onc(NC(=O)c2ccc(cc2)c3ccccc3)c1		95	693	TCMDC-123478	GSK	1.023587891	Drug-like	0	4	278.305	1	3.271		C	A07	MMV_C_MAY2012	D06
	MMV019017	TCMDC-123535	1010	62.6506	5.62249		96.124	52.3256	to test	MMV019017	6965313	BAS 3569635	n(CC(CNCCOC)O)(c1c2cc(Cl)cc1)c3c2cc(Cl)cc3			1010	TCMDC-123535	GSK	0.051963352	Drug-like	0	4	367.27	2	3.819		C	H08	MMV_C_MAY2012	B03
	MMV019064	TCMDC-123585	1300	82.4964	12.4269		4.42478	16.7348		MMV019064	C453-0221	C453-0221	COc1cccc(c1)c2nn(C)c3sc(cc23)C(=O)NCCN4CCN(CC4)c5ccccc5F		91	1300	TCMDC-123585	GSK	0.954986826	Drug-like	0	7	493.596	1	4.623		B	G09	MMV_B_MAY2012	F07
	MMV019066	TCMDC-123587	140	2.49767	16.8832		0	-0.500244		MMV019066	C200-0001	C200-0001	COc1ccccc1CNC(=O)CCN2C(=O)Nc3ccsc3C2=O		67	140	TCMDC-123587	GSK	1.038295576	Drug-like	0	7	359.4	2	1.599		A	C08	MMV_A_MAY2012	A02
	MMV019074	TCMDC-123598	1860	14.1276	11.356		3.96423	-6.56212		MMV019074	C095-0296	C095-0296	CCN1CCN(CC1)c2cc(C)c3cc(NC(=O)c4ccc(OC)c(OC)c4)ccc3n2		99	1860	TCMDC-123598	GSK	1.028437266	Drug-like	0	7	434.531	1	4.261		B	E09	MMV_B_MAY2012	D07
	MMV019110	TCMDC-123639	400	-18.0723	-18.4739		5.81395	-5.42636		MMV019110	OSSK_578009	OSSK_578009	Cc1cccc(Nc2nc(N)c3ccccc3n2)c1	97		400	TCMDC-123639	GSK	0.573777396	Drug-like	0	4	250.298	2	3.1		A	G11	MMV_A_MAY2012	A11
	MMV019124	TCMDC-123658	1089.5	-16.4965	-7.93531		21.0843	6.01196		MMV019124	STK863826	STK863826	COc1cc(OC)cc(c1)C(=O)Nc2ccc(cc2)c3nc4ccccc4[nH]3		92	1089.5	TCMDC-123658	GSK	0.505882901	Drug-like	0	6	373.405	2	4.022		C	G05	MMV_C_MAY2012	A10
	MMV019127	TCMDC-123661	625	98.9659	27.7953	1	68.5515	35.0707	1	MMV019127	STK171429	STK171429	CCN(Cc1ccccc1)C2CCN(Cc3cc(Br)ccc3O)CC2		97	625	TCMDC-123661	GSK	0.823273403	Drug-like	0	3	403.356	1	4.453		C	G07	MMV_C_MAY2012	C10
	MMV019199	TCMDC-123746	4000	-5.4878	-16.4634		1.5873	7.14286		MMV019199	OSSL_102403	OSSL_102403	COc1cccc(Nc2nc(N)c3ccccc3n2)c1	94		4000	TCMDC-123746	GSK	0.933694007	Probe-like	0	5	266.298	2	2.598		E	H10	MMV_E_MAY2012	C11
	MMV019202	TCMDC-123752	ND	-17.1908	35.6956		17.8857	4.78631		MMV019202	STK391606	STK391606	CCOc1cccc(c1)C(=O)Nc2ccc(cc2)c3nc4ccccc4[nH]3		ND	ND	TCMDC-123752	GSK	1.007042265	Drug-like	0	5	357.405	2	4.387		C	A05	MMV_C_MAY2012	B06
	MMV019241	TCMDC-123806	450	34.4766	23.175		7.92847	-2.59309		MMV019241	STK223379	STK223379	Brc1cccc(c1)C(=O)Nc2ccc(cc2)c3nc4cc5ccccc5cc4[nH]3		93	450	TCMDC-123806	GSK	0.362646111	Probe-like	1	4	442.307	2	5.712		D	D06	MMV_D_MAY2012	F10
	MMV019258	TCMDC-123824	170	-5.19689	3.60669		15.9502	-4.3859		MMV019258	G856-2051	G856-2051	COc1ccc(c(OC)c1)n2ccnc2SCC(=O)Nc3cc(C)ccc3C		95	170	TCMDC-123824	GSK	0.204821785	Drug-like	0	6	397.491	1	4.159		A	G09	MMV_A_MAY2012	G05
	MMV019266	TCMDC-123835	614.5	91.0952	89.6692	1142	94.4675	30.5751	324	MMV019266	STK845176	STK845176	Cc1sc2ncnc(Sc3nc4ccccc4[nH]3)c2c1C		100	614.5	TCMDC-123835	GSK	0.25505685	Drug-like	0	4	312.413	1	4.458		C	G02	MMV_C_MAY2012	F09
	MMV019313	TCMDC-123889	669	27.422	13.5988		-0.0725616	-1.00899		MMV019313	C498-0579	C498-0579	CN1C(=O)c2cc(sc2c3ccccc13)C(=O)NCCCN4CCCCCC4		97	669	TCMDC-123889	GSK	0.689489803	Drug-like	0	5	397.534	1	3.536		B	A10	MMV_B_MAY2012	F05
	MMV019406	TCMDC-124003	142	87.2919	81.6703	1390	66.0829	46.561	676	MMV019406	STK531013	STK531013	CCC1(C)CC(CCNCc2ccccc2O)(CCO1)c3ccc(C)cc3		97	142	TCMDC-124003	GSK	0.038750999	Probe-like	0	3	367.524	2	4.764		A	A05	MMV_A_MAY2012	A08
	MMV019555	TCMDC-124183	376	65.9169	40.5972	1428	86.9081	29.6174	1	MMV019555	6262-0146	6262-0146	C(CCCNc1c2CCCCc2nc3ccccc13)CCNc4c5CCCCc5nc6ccccc46		100	376	TCMDC-124183	GSK	0.195762173	Probe-like	1	4	478.671	2	8.063		D	A09	MMV_D_MAY2012	F05
	MMV019662	TCMDC-124312	1110	8.97978	22.8307		50.7176	35.1292		MMV019662	G856-4237	G856-4237	COc1ccc(cc1)N2CCN(CC2)C(CNC(=O)C3CCCCC3)c4ccc5OCOc5c4		97	1110	TCMDC-124312	GSK	0.565598476	Drug-like	0	7	465.584	1	4.632		B	D11	MMV_B_MAY2012	G06
	MMV019670	TCMDC-124320	1075	6.411	14.1658		16.162	6.59558		MMV019670	STK327320	STK327320	O=C(Nc1ccc(cc1)N2CCN(Cc3ccccc3)CC2)c4cccs4		59	1075	TCMDC-124320	GSK	0.769381434	Drug-like	0	4	377.503	1	4.271		C	B06	MMV_C_MAY2012	A07
	MMV019690	TCMDC-124340	934.5	90.0148	18.2484	1	58.0093	8.16322	1166	MMV019690	8207-0953	8207-0953	COc1ccc(cc1CN2CCN(CC2)c3ccc(F)cc3)C4NCCc5c4[nH]c6ccccc56		97	934.5	TCMDC-124340	GSK	0.776498929	Probe-like	1	5	470.581	2	5.424		D	F09	MMV_D_MAY2012	F07
	MMV019700	TCMDC-124350	735	8.61574	5.94615		22.2483	6.09533		MMV019700	STK067184	STK067184	Clc1cc(NC(=O)c2oc(Br)cc2)ccc1N3CCCCC3		96	735	TCMDC-124350	GSK	0.549454325	Drug-like	0	4	383.667	1	4.321		C	A04	MMV_C_MAY2012	A06
	MMV019738	TCMDC-124396	771	75.298	14.6741		15.4171	6.28704		MMV019738	E158-0155	E158-0155	Cc1[nH]c(cc1C(=O)NC2CCN(Cc3ccccc3)CC2)c4ccc(F)cc4		99	771	TCMDC-124396	GSK	1.129950484	Drug-like	0	4	391.481	2	3.986		B	G10	MMV_B_MAY2012	H02
	MMV019741	TCMDC-124399	1330	39.416	13.8215		31.6413	6.17871		MMV019741	C776-3796	C776-3796	Cc1ccc(C)c(Cn2c(nc3ccccc23)N4CCC(CC4)C(=O)NCc5cccs5)c1		97	1330	TCMDC-124399	GSK	0.937906474	Probe-like	1	5	458.618	1	5.194		D	C10	MMV_D_MAY2012	F06
	MMV019746	TCMDC-124405	1330	65.9829	19.9829		-3.06388	28.2999		MMV019746	C797-0291	C797-0291	Cc1ccc(Cl)cc1N2CCN(CCCNC(=O)C3CCN(CC3)c4nc5ccccc5[nH]4)CC2		97	1330	TCMDC-124405	GSK	0.895492448	Drug-like	0	7	495.059	2	4.09		B	D10	MMV_B_MAY2012	F06
	MMV019758	TCMDC-124422	ND	7.62346	-7.99831		51.1737	3.30204		MMV019758	C066-0283	C066-0283	COc1ccc(cc1OC)C(=O)Nc2ccc3nc(cc(C)c3c2)N4CCCCC4		76	ND	TCMDC-124422	GSK	0.993556306	Drug-like	0	6	405.489	1	4.252		B	D09	MMV_B_MAY2012	E06
	MMV019762	TCMDC-124429	ND	-15.3333	12.3524		-5.76687	20.0377		MMV019762	STK391652	STK391652	COc1cccc(c1)C(=O)Nc2ccc(cc2)c3nc4ccccc4[nH]3		83	ND	TCMDC-124429	GSK	0.801806303	Drug-like	0	5	343.379	2	4.038		C	A03	MMV_C_MAY2012	H05
	MMV019780	TCMDC-124448	697	90.7091	8.56693		44.2433	-24.898		MMV019780	C782-1308	C782-1308	Cc1cc(C)c2nc(sc2c1)N3CCC(CC3)C(=O)NCCCN4CCC(CC4)N5CCCCC5		98	697	TCMDC-124448	GSK	0.837578346	Drug-like	0	6	497.739	1	3.879		B	C10	MMV_B_MAY2012	G02
	MMV019871	TCMDC-124555	345	97.3233	18.8447		22.8643	-16.7932		MMV019871	STK544185	STK544185	Fc1ccc2[nH]c3c(NCCCN4CCOCC4)ncnc3c2c1		98	345	TCMDC-124555	GSK	0.714059916	Drug-like	0	6	329.372	2	2.415		A	A06	MMV_A_MAY2012	B08
	MMV019881	TCMDC-124568	646	82.0223	20.3022		31.8797	0.475285		MMV019881	STK423236	STK423236	O=C(NC1CCN(Cc2ccccc2)CC1)c3cc(cc(c3)C(=O)NC4CCN(Cc5ccccc5)CC4)C(=O)NC6CCN(Cc7ccccc7)CC6		98	646	TCMDC-124568	GSK	1.038572911	Probe-like	1	9	726.949	3	4.537		E	B06	MMV_E_MAY2012	A06
	MMV019918	TCMDC-124617	800.5	100.134	92.578	824	89.8891	36.0797	692	MMV019918	STK285909	STK285909	Clc1cc(Br)ccc1c2oc(CNCC3CCNCC3)cc2		96	800.5	TCMDC-124617	GSK	1.505109065	Drug-like	0	3	383.71	2	3.925		C	F04	MMV_C_MAY2012	B09
	MMV019995	TCMDC-124696	563	101.777	42.7813		19.371	-12.5491		MMV019995	G669-1279	G669-1279	Brc1ccc2OCC(=Cc2c1)C(=O)NCCCN3CCC(CC3)N4CCCCC4		99	563	TCMDC-124696	GSK	0.853221524	Probe-like	0	5	462.423	1	3.18		D	D11	MMV_D_MAY2012	B07
	MMV020243	TCMDC-124961	1150	8.01688	24.4726		1.55039	24.031		MMV020243	G869-0914	G869-0914	n1c(N(C)C)cc(C)nc1Nc(cc2)ccc2NC(=O)Nc3ccccc3			1150	TCMDC-124961	GSK	0.134258604	Probe-like	0	7	362.428	3	2.542		E	B09	MMV_E_MAY2012	H02
	MMV020275	TCMDC-124995	1020	64.2743	17.6771		-1.38163	-28.0917		MMV020275	STK446932	STK446932	Clc1ccc2nc(cc(C(=O)NC3CCN(Cc4ccccc4)CC3)c2c1)c5ccncc5		92	1020	TCMDC-124995	GSK	0.92028983	Drug-like	0	5	456.967	1	4.379		C	D06	MMV_C_MAY2012	B08
	MMV020403	TCMDC-125125	ND	30.9493	10.4991		22.4763	4.27757		MMV020403	STK572179	STK572179	COc1ccc(cc1)c2cn3c(C(=O)Nc4ccccc4Cl)c(c5CCCCn2c35)c6ccccc6		80	ND	TCMDC-125125	GSK	0.79193223	Probe-like	1	5	495.999	1	7.063		E	F05	MMV_E_MAY2012	A08
	MMV020439	TCMDC-125164	512	9.85021	-11.5977		50.6865	28.4752		MMV020439	D305-0414	D305-0414	CCn1c(CN2CCN(Cc3ccccc3)CC2)nc4cc(NC(=O)c5cccs5)ccc14		97	512	TCMDC-125164	GSK	0.402346852	Drug-like	0	6	459.606	1	4.446		A	H08	MMV_A_MAY2012	B06
	MMV020490	TCMDC-125223	1010	46.1623	3.19506		-0.962552	-30.3678		MMV020490	STK446111	STK446111	Clc1ccc2nc(cc(C(=O)NC3CCN(Cc4ccccc4)CC3)c2c1)c5cccnc5		91	1010	TCMDC-125223	GSK	0.759488024	Drug-like	0	5	456.967	1	4.379		C	C06	MMV_C_MAY2012	E07
	MMV020492	TCMDC-125225	25.5	1.13299	-11.1467		-5.12465	6.08476		MMV020492	STK036779	STK036779	CC1CN(CC(C)O1)C(=O)c2sc3ccccc3c2Cl		95	25.5	TCMDC-125225	GSK	0.087881113	Drug-like	0	3	309.811	0	3.504		A	C04	MMV_A_MAY2012	E08
	MMV020500	TCMDC-125233	82.2	105.602	106.237	274	39.13	26.6324	310	MMV020500	STK727106	STK727106	CNCCCNc1ccnc2cc(Cl)ccc12		98	82.2	TCMDC-125233	GSK	0.062400925	Drug-like	0	3	249.739	2	2.154		A	H05	MMV_A_MAY2012	C10
	MMV020505	TCMDC-125238	875.5	99.462	32.6632		20.8148	7.27107		MMV020505	STK289812	STK289812	CN(C)CCCNCc1oc(cc1)c2ccc(F)c(Cl)c2		96	875.5	TCMDC-125238	GSK	0.801795361	Drug-like	0	3	310.794	1	3.43		C	B05	MMV_C_MAY2012	H06
	MMV020548	TCMDC-125281	361	59.0825	21.1212		3.45186	-6.90411		MMV020548	E950-0300	E950-0300	CCN1CCN(Cc2ccc(NC(=O)c3cc4ccc5cccnc5c4[nH]3)cc2)CC1		70	361	TCMDC-125281	GSK	0.847713883	Drug-like	0	6	413.515	2	3.765		A	E09	MMV_A_MAY2012	G04
	MMV020549	TCMDC-125282	274	94.0383	19.6343		12.0171	0.925611		MMV020549	E950-0299	E950-0299	CC1CCN(Cc2ccc(NC(=O)c3cc4ccc5cccnc5c4[nH]3)cc2)CC1		97	274	TCMDC-125282	GSK	0.778651716	Drug-like	0	5	398.5	2	4.628		A	D09	MMV_A_MAY2012	C04
	MMV020651	TCMDC-125390	1945	20.8519	-3.41171		21.3894	-18.1023		MMV020651	STK105153	STK105153	Clc1ccc(Cl)c(c1)c2oc(cc2)C(=O)Nc3ccc(CN4CCOCC4)cc3		97	1945	TCMDC-125390	GSK	0.612909011	Drug-like	0	5	431.312	1	4.909		C	C07	MMV_C_MAY2012	F07
	MMV020654	TCMDC-125394	640.5	93.2661	3.28378		28.589	11.976		MMV020654	STK227898	STK227898	CCC(O)c1ccc(Br)cc1NC(=O)c2cccc(Cl)c2		97	640.5	TCMDC-125394	GSK	1.023183393	Drug-like	0	3	368.653	2	4.324		C	H02	MMV_C_MAY2012	D10
	MMV020660	TCMDC-125401	ND	-10.7968	31.7476		-2.96022	-17.1851		MMV020660	STK571742	STK571742	COc1ccc(cc1OC)c2nonc2NC(=O)c3cccc(Cl)c3		ND	ND	TCMDC-125401	GSK	0.875822342	Drug-like	0	7	359.764	1	3.536		C	H03	MMV_C_MAY2012	E10
	MMV020700	TCMDC-125446	871	19.8376	13.5358		60.6956	-4.86118		MMV020700	STK066507	STK066507	CC(=O)Nc1nnc(SCc2c(C)cc(cc2C)C(C)(C)C)s1		96	871	TCMDC-125446	GSK	0.704454111	Drug-like	0	4	349.514	1	4.464		C	C04	MMV_C_MAY2012	C07
	MMV020750	TCMDC-125505	1180	29.2745	15.178		2.98095	-17.0349		MMV020750	STK743323	STK743323	COc1cc(cc(OC)c1O)c2nc(c3ccccc3)c([nH]2)c4ccccc4		97	1180	TCMDC-125505	GSK	0.774096447	Probe-like	1	5	372.417	2	5.124		E	E07	MMV_E_MAY2012	F07
	MMV020788	TCMDC-125554	22.6	84.249	91.5658	891	29.3386	44.6768	415	MMV020788	STK547743	STK547743	Oc1ccccc1CNCC23CC4CC(CC(C4)C2)C3		96	22.6	TCMDC-125554	GSK	0.278742569	Probe-like	0	2	271.397	2	3.6		A	B06	MMV_A_MAY2012	D08
	MMV020885	TCMDC-125675	180	70.3263	27.7279		16.2035	2.9935		MMV020885	2641-1589	2641-1589	COc1ccc(Br)cc1C2Nc3ccc4ccccc4c3C5=C2C(=O)CC(C5)c6ccccc6		95	180	TCMDC-125675	GSK	0.589584755	Probe-like	2	3	510.421	1	6.828		A	D07	MMV_A_MAY2012	B04
	MMV020912	TCMDC-125705	ND	95.0746	9.80182		48.637	13.4163		MMV020912	K630-0106	K630-0106	Cc1ccc(cc1NCc2cc(Cc3ccccc3)ccc2O)c4oc5ccccc5n4		64	ND	TCMDC-125705	GSK	1.034054877	Probe-like	1	4	420.502	2	6.891		D	F11	MMV_D_MAY2012	H07
	MMV020942	TCMDC-125741	ND	4.14022	16.7615		6.50537	0.758863		MMV020942	STK386015	STK386015	CCC(=O)Nc1nnc(Cc2ccc(OC)c(OC)c2)s1		47	ND	TCMDC-125741	GSK	0.909722017	Drug-like	0	6	307.368	1	2.018		C	D04	MMV_C_MAY2012	H07
	MMV056726	SJ000161789	4000	-6.96203	-24.6835		6.01504	5.6391		MMV056726	STK024511	STK024511	COc1cc(SC)ccc1C(=O)N2CCCC(C)C2	45		4000	SJ000161789	StJude	9.806	Drug-like	0	3	279.398	0	3.005		C	F08	MMV_C_MAY2012	D04
	MMV073843	GNF-Pf-2865	ND	48.5872	2.50211		61.9528	22.0548		MMV073843	STK661820	STK661820	CN(C)c1ccc(cc1)N=Cc2ccc(cc2)N3CCOCC3		96	ND	GNF-Pf-2865	GNF	0.1748	Probe-like	0	4	309.405	0	3.438		E	A06	MMV_E_MAY2012	A02
	MMV075490	GNF-Pf-2450;SJ000001130	941	15.9463	4.9969		-12.4984	-6.22013		MMV075490	STK833729	STK833729	CCOc1ccc(cc1)C2N(C)c3ccccc3N2C		72	941	GNF-Pf-2450;SJ000001130	GNF;StJude	0.2495;15	Drug-like	0	3	268.353	0	4.088		C	G06	MMV_C_MAY2012	B10
	MMV080034	NA	1000	-3.65854	5.4878		2.77778	15.0794		MMV080034	OSSK_578033	OSSK_578033	n1c(N)c2c(cccc2)nc1Nc3cccc(F)c3			1000	NA	Commercial libraries	NA	Probe-like	0	4	254.262	2	2.82		E	B11	MMV_E_MAY2012	C10
	MMV084434	GNF-Pf-2150;GNF-Pf-1923;GNF-Pf-1268	591	8.91373	2.18281	NA	87.881	24.898	892	MMV084434	STK836693	STK836693	COc1ccc(C=C2SC(=NC2=O)Nc3ccc(F)cc3)c(OC)c1		92	591	GNF-Pf-2150;GNF-Pf-1923;GNF-Pf-1268	GNF;GNF;GNF	0.266;0.2705;1.063	Probe-like	0	5	358.387	1	3.952		E	D07	MMV_E_MAY2012	B07
	MMV084940	GNF-Pf-34	1040	88.6076	71.519	1	98.4962	100	1040	MMV084940	STK721773	STK721773	C1(=NC(C)(Cc(cc(OC)c(OC)c2)c23)C)C3=NNC1=O			1040	GNF-Pf-34	GNF	1.578	Drug-like	0	6	287.314	1	1.74		C	H09	MMV_C_MAY2012	E02
	MMV085203	GNF-Pf-4450	5.3	44.5638	21.8478		10.5214	-11.2066		MMV085203	STK565927	STK565927	COc1ccccc1N=C2C(=O)c3ccccc3C(=C2N4CCCCC4)O		98	5.3	GNF-Pf-4450	GNF	0.02802	Probe-like	0	5	362.422	1	3.719		A	F04	MMV_A_MAY2012	F09
	MMV085471	GNF-Pf-528	1705	-7.96382	-4.23497		19.7175	11.2651		MMV085471	STK890553	STK890553	CCOc1ccc(cc1)n2cc(c3ccccc3)c4c(SCc5cc(C)ccc5C)ncnc24		97	1705	GNF-Pf-528	GNF	2.011	Probe-like	1	4	465.609	0	7.814		D	C06	MMV_D_MAY2012	E10
	MMV085583	GNF-Pf-5533	237	76.2683	50.5893	1	60.6438	32.7527	1	MMV085583	STL043528	STL043528	CCCCCC(=O)N1C(C2=C(O)CC(CC2=Nc3ccccc13)c4ccc(OC)c(OC)c4)c5ccc(cc5)C(F)(F)F		100	237	GNF-Pf-5533	GNF	0.1072	Probe-like	2	6	592.648	1	7.336		A	D06	MMV_A_MAY2012	B09
	MMV086103	TCMDC-125583	906	-0.0270705	8.4746		11.9756	0.817278		MMV086103	STK617620	STK617620	CC1=CC(=O)Oc2c1ccc3oc(C(=O)c4ccc(C)cc4)c(C)c23		96	906	TCMDC-125583	GSK	1.026892859	Probe-like	1	4	332.349	0	5.317		E	B07	MMV_E_MAY2012	B06
	MMV128432	SJ000156747	1790	87.4461	9.61284		3.51406	-10.8312		MMV128432	STK325163	STK325163	COc1cc(CNCCc2ccc(Cl)cc2)cc(OC)c1O		97	1790	SJ000156747	StJude	6.8884	Probe-like	0	4	321.799	2	3.661		E	G05	MMV_E_MAY2012	E08
	MMV142383	SJ000007534	ND	30.9713	0.792596		2.41675	6.02842		MMV142383	2043-0379	2043-0379	CC(C)(C)c1ccc(cc1)C(=O)Nc2nc3ccccc3s2		81	ND	SJ000007534	StJude	15	Drug-like	0	3	310.413	1	4.64		B	B09	MMV_B_MAY2012	H05
	MMV274073	NA	686	20.8861	6.32911		18.4211	-7.14286		MMV274073	STL040711	STL040711	c1(cc(C)nc(ccc(OC)c2)c12)Nc3ccccc3O			686	NA	Commercial libraries	NA	Drug-like	0	4	280.321	2	3.59		C	G10	MMV_C_MAY2012	D05
	MMV305841	GNF-Pf-3274	707	61.4458	-15.261		27.1318	12.4031		MMV305841	STK547406	STK547406	c12c(ncnc1NCCN(CC)CC)c3c(ccc(Br)c3)[nH]2			707	GNF-Pf-3274	GNF	0.288	Drug-like	0	5	362.268	2	3.905		C	C10	MMV_C_MAY2012	A05
	MMV306025	NA	693	36.0759	18.3544		76.6917	68.0451		MMV306025	D052-0149	D052-0149	C1(=NC(N(C)C2=O)=O)C2=NC(=NN1CC)c3ccc(C(=O)OC)cc3			693	NA	Commercial libraries	NA	Drug-like	0	9	341.321	0	1.435		C	B08	MMV_C_MAY2012	D03
	MMV396594	NA	1060	55.6962	-24.0506		86.8217	92.2481	1290	MMV396594	ASN 4888204	ASN 4888204	c12c(nc(c3ccc(OC)cc3)nc1N4CCN(C(=O)C5CCCCC5)CC4)sc(CCCC6)c26			1060	NA	Commercial libraries	NA	Probe-like	1	6	490.66	0	5.523		E	F08	MMV_E_MAY2012	F02
	MMV396595	NA	1010	-4.87805	-6.09756		76.5873	66.2698	1590	MMV396595	ADM 13808975	ADM 13808975	n12c(cc(C(C)(C)C)n1)nc(CCN3Cc4ccccc4OCC)c(C3)c2O			1010	NA	Commercial libraries	NA	Drug-like	0	6	380.483	1	4.435		C	D09	MMV_C_MAY2012	H02
	MMV396632	NA	1050	13.9241	-19.6203		57.1429	36.4662		MMV396632	OSSK_617781	OSSK_617781	c1(OCC)c(OC)cc(cc1Cl)CN([H])CC(O)c2ccccc2			1050	NA	Commercial libraries	NA	Drug-like	0	4	335.825	2	3.42		C	E10	MMV_C_MAY2012	F02
	MMV396633	NA	1240	-1.89873	-15.8228		74.4361	32.7068		MMV396633	OSSK_617785	OSSK_617785	c1(OCC)c(OCC)cc(cc1Cl)CN([H])C(C)C(O)c2ccccc2			1240	NA	Commercial libraries	NA	Drug-like	0	4	363.878	2	4.147		C	F10	MMV_C_MAY2012	B11
	MMV396635	NA	959	-15.8537	3.65854		25	21.4286		MMV396635	STK449674	STK449674	n12c(nc(c3ccc(Cl)s3)cc1C(F)(F)F)cc(C(=O)NC(CC4)CCN4Cc5ccccc5)n2			959	NA	Commercial libraries	NA	Probe-like	2	6	519.97	1	5.164		E	G11	MMV_E_MAY2012	D04
	MMV396652	NA	1180	12.8049	17.6829		76.9841	43.254		MMV396652	OSSK_407274	OSSK_407274	c1(C(c2cccs2)N(CCN3c4ccccc4)CC3)c(C)c(C)sc1NC(c5ccccc5)=O			1180	NA	Commercial libraries	NA	Probe-like	1	4	487.679	1	6.194		E	F10	MMV_E_MAY2012	D02
	MMV396663	NA	1020	85.654	-12.2363		106.202	14.3411		MMV396663	OSSK_262196	F1396-0114	c1(C(c(cccn2)c2)N3CCC(CC3)Cc4ccccc4)c(C)c(C)sc1NC(=O)c5ccco5			1020	NA	Commercial libraries	NA	Probe-like	1	5	485.64	1	5.62		E	B08	MMV_E_MAY2012	G03
	MMV396664	NA	615	-2.43902	17.6829		-2.38095	-15.0794		MMV396664	F0016-1152	F0016-1152	c1(C(OCC)=O)c(cc(cc2)OC(=O)c(cc3OC)cc(OC)c3OC)c2n(c4ccccc4)c1C			615	NA	Commercial libraries	NA	Probe-like	1	8	489.516	0	5.638		E	D08	MMV_E_MAY2012	B02
	MMV396665	NA	898	13.9241	5.48523		5.42636	12.4031		MMV396665	F0779-0435	F0779-0435	c1(sc(cc2c(c3CC2)c4ccc3)c4n1)NC(=O)c(cc5OC)cc(OC)c5OC			898	NA	Commercial libraries	NA	Probe-like	0	6	420.481	1	4.7		E	C09	MMV_E_MAY2012	F03
	MMV396669	NA	1070	89.6341	53.6585		21.0317	6.74603		MMV396669	G869-0502	G869-0502	n1c(cc(C)nc1Nc(cc2)ccc2NC(CCc3ccccc3)=O)N4CCCC4			1070	NA	Commercial libraries	NA	Drug-like	0	6	401.504	2	3.585		C	G09	MMV_C_MAY2012	H03
	MMV396672	NA	433	0.803213	-5.22088		5.03876	-0.775194		MMV396672	F2392-0731-1	F2392-0731-1	C(F)(F)(F)c(cc1)ccc1C(=O)NCC(N2CCCCCC2)c(ccs3)c3			433	NA	Commercial libraries	NA	Drug-like	0	3	396.47	1	4.766		A	A10	MMV_A_MAY2012	B07
	MMV396678	NA	218	-9.63855	3.61446		-0.775194	15.1163		MMV396678	G420-0024	G420-0024	c1(cc(c2ccccc2)n3)n3ccnc1SCC(=O)Nc(c(Cl)ccc4C(F)(F)F)c4			218	NA	Commercial libraries	NA	Probe-like	1	5	462.875	1	5.178		A	E11	MMV_A_MAY2012	H04
	MMV396679	NA	89.9	-14.0562	14.4578		3.87597	-14.3411		MMV396679	G420-0224	G420-0224	c1(cc(c2ccc(OC)cc2)n3)n3ccnc1SCC(=O)Nc(c(Cl)ccc4C(F)(F)F)c4			89.9	NA	Commercial libraries	NA	Probe-like	1	6	492.901	1	5.162		A	D11	MMV_A_MAY2012	D04
	MMV396680	NA	92.8	-12.0482	-5.62249		-15.8915	14.7287		MMV396680	G420-0124	G420-0124	c1(cc(c2ccc(C)cc2)n3)n3ccnc1SCC(=O)Nc(c(Cl)ccc4C(F)(F)F)c4			92.8	NA	Commercial libraries	NA	Probe-like	1	5	476.902	1	5.664		A	C11	MMV_A_MAY2012	A04
	MMV396681	NA	959	-25.9494	-23.4177		10.5263	18.797		MMV396681	OSSL_345968	F5030-1263-1	n1(nc(C)cc1NC(=O)c(cccc2C(F)(F)F)c2)c3scc(c(ccc(OCO4)c45)c5)n3			959	NA	Commercial libraries	NA	Drug-like	0	7	472.44	1	4.902		C	C09	MMV_C_MAY2012	B04
	MMV396693	NA	296	0.401606	6.82731		4.26357	13.1783		MMV396693	STL036739	STL036739	[n+]1(C)c2c(cccc2)nc(ccc(NCCO)c3)c13			296	NA	Commercial libraries	NA	Probe-like	0	4	254.307	2	2.809		A	H11	MMV_A_MAY2012	H07
	MMV396703	NA	406	79.1165	14.4578		24.8062	2.71318		MMV396703	STK545265	STK545265	c12c(ncnc1NCCN(CC)CC)c3c(ccc(Cl)c3)[nH]2			406	NA	Commercial libraries	NA	Drug-like	0	5	317.817	2	3.349		A	B11	MMV_A_MAY2012	F07
	MMV396704	NA	1190	20.122	9.7561		7.14286	2.38095		MMV396704	STK547952	STK547952	c12c(ncnc1N(CC3)CCN3C)c4c(ccc(Cl)c4)[nH]2			1190	NA	Commercial libraries	NA	Drug-like	0	5	301.774	1	2.676		C	B11	MMV_C_MAY2012	H04
	MMV396705	NA	1390	-14.0244	1.21951		9.52381	6.34921		MMV396705	STK527893	STK527893	c12c(C(=O)N(C)C(=O)N1C)n(Cc3cccc(OC)c3)c(Oc4ccccc4)n2			1390	NA	Commercial libraries	NA	Drug-like	0	8	392.408	0	3.569		C	A11	MMV_C_MAY2012	G04
	MMV396715	NA	1730	32.2785	1.26582		46.6165	46.2406		MMV396715	6893-0066	6893-0066	n1(c2c(cccc2)n3)c3c4c(cccc4)NC1(C)c5ccccc5			1730	NA	Commercial libraries	NA	Drug-like	0	3	311.38	1	4.826		C	B09	MMV_C_MAY2012	E03
	MMV396717	NA	916	-0.843882	1.68776		51.938	30.2326		MMV396717	OSSK_587114	OSSK_587114	c([nH]nc1c2c(O)cc(C)c(Cl)c2)(C3=O)c1C(c4ccccc4F)N3CCc(cc5)ccc5OC			916	NA	Commercial libraries	NA	Probe-like	1	6	491.941	2	6.294		E	E10	MMV_E_MAY2012	E10
	MMV396719	NA	1150	5.6962	-5.06329		16.1654	27.8195		MMV396719	6893-0070	6893-0070	n1(c2c(cccc2)n3)c3c4c(cccc4)NC1(C)c5cccc(OC)c5			1150	NA	Commercial libraries	NA	Drug-like	0	4	341.406	1	4.809		C	A09	MMV_C_MAY2012	C03
	MMV396723	NA	1240	76.7932	-10.5485		96.8992	55.4264		MMV396723	STK530593	STK530593	N1(CC(=O)c(ccc(Cl)c2Cl)c2)c3c(cccc3)N(CCN4CCCCC4)C1=N			1240	NA	Commercial libraries	NA	Probe-like	0	5	431.358	1	4.799		E	A08	MMV_E_MAY2012	F04
	MMV396726	NA	1160	2.43902	-3.04878		40.4762	7.14286		MMV396726	STK707634	STK707634	c1(C#N)nc(Cc2cccc(cccc3)c23)oc1N(CC4)CCN4C(c5ccccc5)c6ccccc6			1160	NA	Commercial libraries	NA	Probe-like	1	5	484.591	0	6.342		E	F09	MMV_E_MAY2012	C04
	MMV396736	NA	1060	31.6456	16.4557		75.5639	45.4887		MMV396736	STK927681	STK927681	n(CC(CNCC1CCCO1)O)(c2c3cc(Cl)cc2)c4c3cc(Cl)cc4			1060	NA	Commercial libraries	NA	Drug-like	0	4	393.307	2	4.308		C	G08	MMV_C_MAY2012	D02
	MMV396744	NA	832	3.79747	-1.26582		8.27068	3.00752		MMV396744	STK713905	STK713905	n1(CCc2ccccc2F)c3c(nc4c(cccc4)n3)c(C(=O)NCC(C)C)c1N			832	NA	Commercial libraries	NA	Drug-like	0	6	405.468	2	4.309		C	B10	MMV_C_MAY2012	C04
	MMV396749	NA	928	84.8101	55.6962		63.5338	37.594		MMV396749	STL071339	STL071339	C12(Nc(cccc3)c3c4n1c5c(cccc5)n4)C(=O)Nc(ccc(OC)c6)c26			928	NA	Commercial libraries	NA	Drug-like	0	6	368.388	2	3.868		C	H10	MMV_C_MAY2012	F05
	MMV396770	NA	1330	-5.48523	-9.2827		16.2791	10.8527		MMV396770	STK675349	STK675349	c(n1)(nc(NNC(=O)c(cc2)ccc2)cc1N(CCC3)C3)N(C4)CCC4			1330	NA	Commercial libraries	NA	Probe-like	0	7	352.433	2	2.446		E	D09	MMV_E_MAY2012	H04
	MMV396794	NA	1160	92.4051	34.8101		113.91	90.2256	1.14	MMV396794	OSSK_686934	OSSK_686934	c1(Cl)c(ccc(Cl)c1)OCC(O)CNC(C)(C)CC(C)(C)C			1160	NA	Commercial libraries	NA	Drug-like	0	3	348.308	2	4.603		C	D10	MMV_C_MAY2012	C11
	MMV396797	NA	477	22.8916	-24.0964		108.14	63.5659	1.08	MMV396797	7848-0024	7848-0024	n1(nc(C)c2c3ccc(OC)c(OC)c3)c2ncc(C#N)c1N			477	NA	Commercial libraries	NA	Drug-like	0	7	309.323	1	1.542		A	F10	MMV_A_MAY2012	D05
	MMV403679	NA	929	48.996	-5.22088		101.55	100.388	1090	MMV403679	F5091-0273	F5091-0273	c1(c(cnn1c2cccc(C)c2)C(=O)N3)N=C3n4nc(C)cc4NC(=O)c5cc(cccc6)c6o5			929	NA	Commercial libraries	NA	Drug-like	0	10	465.463	2	4.339		C	C08	MMV_C_MAY2012	A04
	MMV498479	GNF-Pf-2742	ND	0.0947822	-5.02457		45.1807	21.5795		MMV498479	D284-0201	D284-0201	CCOC(=O)c1cnc2c(CC)cccc2c1O		87	ND	GNF-Pf-2742	GNF	1.663	Probe-like	0	4	245.274	1	2.92		D	A11	MMV_D_MAY2012	G05
	MMV638723	NA	385	9.70464	-12.6582		-10.8527	8.91473		MMV638723	OSSL_144797	OSSL_144797	N1(C=CC(N)=NC1=O)C2O[C@@H]([C@@H](O)[C@H]2O)CO			385	NA	Commercial libraries	NA	Probe-like	0	8	243.217	4	-2.396		E	A11	MMV_E_MAY2012	E11
	MMV645672	NA	890	-12.6582	-7.59494		55.814	61.6279		MMV645672	STL024548	STL024548	C12=C(c3c(cccc3)C1=O)Nc4c(cccc4)SC2c5ccccc5			890	NA	Commercial libraries	NA	Probe-like	0	2	341.426	1	4.829		E	E11	MMV_E_MAY2012	G07
	MMV665782	GNF-Pf-5561;TCMDC-124047	42.3	75.8123	91.5621	823	36.0718	37.8868	276	MMV665782	AE-562/12222560	AE-562/12222560	COc1ccc2nccc(C(O)C3CC4(CCN3CC4)C=C)c2c1		96	42.3	GNF-Pf-5561;TCMDC-124047	GNF;GSK	0.00682;0.115407364	Drug-like	0	4	324.417	1	2.62		A	D02	MMV_A_MAY2012	E10
	MMV665783	GNF-Pf-5073	ND	-7.44157	10.9993		-8.29852	-7.71585		MMV665783	AG-690/36535025	AG-690/36535025	CCN(CC)CCCNc1ccnc2cc3ccccc3cc12		90	ND	GNF-Pf-5073	GNF	0.0338	Probe-like	0	3	307.433	1	3.632		D	E03	MMV_D_MAY2012	F11
	MMV665785	GNF-Pf-5310;TCMDC-125856	161	90.645	89.9139	712	81.0061	61.1301	382	MMV665785	AA-516/12432314	AA-516/12432314	CC(C)(C)c1ccc(O)c(CNC2CCCCC2)c1		96	161	GNF-Pf-5310;TCMDC-125856	GNF;GSK	0.2505;0.264160315	Probe-like	0	2	261.402	2	4.384		A	C02	MMV_A_MAY2012	D10
	MMV665786	GNF-Pf-2217	846	79.784	10.6179	1308	-6.17433	-5.79647	0.7	MMV665786	AI-204/31681056	AI-204/31681056	Clc1ccc2OC(=O)C=C(NC3CCN(CCCc4ccccc4)CC3)c2c1		97	846	GNF-Pf-2217	GNF	0.408	Probe-like	0	4	396.91	1	4.271		D	F03	MMV_D_MAY2012	D11
	MMV665789	GNF-Pf-5245	603	89.5052	15.6812	1	53.2604	15.2775	1	MMV665789	AE-848/42278673	AE-848/42278673	CC(NCc1ccccc1)c2cc(Cl)ccc2O		95	603	GNF-Pf-5245	GNF	0.592	Drug-like	0	2	261.747	2	3.751		B	B03	MMV_B_MAY2012	E09
	MMV665794	TCMDC-124162	313	101.499	96.8161	1306	103.163	105.217	416	MMV665794	AG-670/12464049	AG-670/12464049	FC(F)(F)c1cccc(Nc2nc3ccccc3nc2Nc4cccc(c4)C(F)(F)F)c1		99	313	TCMDC-124162	GSK	0.137159516	Probe-like	1	4	448.364	2	6.082		D	G03	MMV_D_MAY2012	C11
	MMV665796	TCMDC-123742	1430	46.1903	9.37276		42.643	11.1706		MMV665796	AN-153/41789078	AN-153/41789078	CCOc1cc(Br)c(cc1OCC)C(C)NC(=O)c2cccc(OC)c2		96	1430	TCMDC-123742	GSK	0.168318959	Drug-like	0	5	422.313	1	4.395		B	F03	MMV_B_MAY2012	G09
	MMV665797	TCMDC-124192	584	69.9894	-28.1502		18.4971	13.1283		MMV665797	AG-205/10703018	AG-205/10703018	CCCCOC(=O)c1ccc(Nc2cc(C)nc3ccc(OC)cc23)cc1		99	584	TCMDC-124192	GSK	0.639573215	Probe-like	1	5	364.438	1	5.016		D	D03	MMV_D_MAY2012	E11
	MMV665798	TCMDC-125597	ND	-19.6315	5.0975		-1.25572	2.84077		MMV665798	AJ-333/13050020	AJ-333/13050020	FC(F)(F)c1cccc(Nc2nc(nc3ncccc23)c4ccccc4)c1		74	ND	TCMDC-125597	GSK	0.801927711	Drug-like	0	4	366.339	1	4.447		B	G03	MMV_B_MAY2012	D09
	MMV665799	TCMDC-123739	ND	22.3477	-7.22063		3.29763	-6.73701		MMV665799	AP-064/41684892	AP-064/41684892	COc1ccc(cc1)C(=O)Nc2ccc(Cl)cc2C(=O)Nc3ccncc3		93	ND	TCMDC-123739	GSK	0.822437414	Drug-like	0	6	381.812	2	2.896		B	C03	MMV_B_MAY2012	C09
	MMV665800	TCMDC-123744	1370	34.4506	15.0586		38.7138	8.1957		MMV665800	AN-153/41789037	AN-153/41789037	CCOc1cc(Cl)c(cc1OCC)C(C)NC(=O)c2ccccc2		96	1370	TCMDC-123744	GSK	0.875233861	Drug-like	0	4	347.836	1	4.328		B	D03	MMV_B_MAY2012	A02
	MMV665803	TCMDC-125450	728	60.9142	24.8325		41.604	-6.92856		MMV665803	AN-153/41789053	AN-153/41789053	CCOc1cc(Cl)c(cc1OCC)C(C)NC(=O)c2cccc(OC)c2		98	728	TCMDC-125450	GSK	0.956425556	Drug-like	0	5	377.862	1	4.311		B	E03	MMV_B_MAY2012	F09
	MMV665805	SJ000091710	117	94.4059	31.436		18.4223	27.6003		MMV665805	OSSK_551212	OSSK_551212	CCOc1ccc(cc1OCC)c2nonc2NC(=O)c3cccc(C)c3		86	117	SJ000091710	StJude	0.0619	Drug-like	0	7	367.398	1	4.056		A	C03	MMV_A_MAY2012	H10
	MMV665806	SJ000113184	769	98.7259	41.6418		54.5229	34.1831		MMV665806	OSSK_924330	OSSK_924330	CC1CCCCC1NCC(O)Cn2c(C)c(C)c3ccccc23		96	769	SJ000113184	StJude	0.5273	Drug-like	0	3	314.465	2	4.23		C	C02	MMV_C_MAY2012	F11
	MMV665807	SJ000010289	ND	104.294	-0.915706		30.1248	15.0285		MMV665807	OSSK_695730	OSSK_695730	Oc1ccc(Cl)cc1C(=O)Nc2cccc(c2)C(F)(F)F		93	ND	SJ000010289	StJude	0.9733	Drug-like	0	3	315.675	2	3.979		B	H06	MMV_B_MAY2012	C11
	MMV665809	SJ000292024	ND	88.4089	12.133		31.0429	26.7938		MMV665809	OSSK_579680	OSSK_579680	Oc1ccc(Br)cc1CN2CCN(Cc3ccc(Cl)cc3)CC2		97	ND	SJ000292024	StJude	1.4809	Probe-like	0	3	395.721	1	4.615		E	F03	MMV_E_MAY2012	D10
	MMV665810	TCMDC-124304;SJ000113875	1010	6.29488	9.97007		-30.3241	10.6907		MMV665810	OSSL_134459	OSSL_134459	O=C(Nc1cccc(c1)C2=NCCN2)Nc3cccc(c3)C4=NCCN4		83	1010	TCMDC-124304;SJ000113875	GSK;StJude	0.419334795;1.8908	Probe-like	0	7	348.402	4	1.097		E	A04	MMV_E_MAY2012	D11
	MMV665812	SJ000209165	ND	44.252	9.07757		11.411	3.64722		MMV665812	OSSK_925769	OSSK_925769	CCc1ccc(CNCC(O)c2ccccc2)cc1		97	ND	SJ000209165	StJude	2.1685	Probe-like	0	2	255.355	2	3.382		E	G02	MMV_E_MAY2012	H10
	MMV665813	SJ000279506	ND	17.0621	26.4015		2.07064	10.0959		MMV665813	OSSK_089987	OSSK_089987	CCOC(=O)c1cnc2ccc(OC)cc2c1NCc3ccccc3		87		SJ000279506	StJude	2.7659	Probe-like	0	5	336.384	1	3.596		E	A02	MMV_E_MAY2012	C09
	MMV665814	GNF-Pf-4451;SJ000112775	1010	98.2103	1.65728	0.45	97.6769	18.3673	1	MMV665814	OSSL_268118	OSSL_268118	Oc1c(ccc2cccnc12)C(Nc3ccccn3)c4cccc(Oc5ccccc5)c4		97	1010	GNF-Pf-4451;SJ000112775	GNF;StJude	0.328;2.9214	Probe-like	1	5	419.475	2	5.727		E	B04	MMV_E_MAY2012	F11
	MMV665817	SJ000174715	ND	78.8183	-11.3914		20.3692	17.6384		MMV665817	OSSK_686933	OSSK_686933	CC(C)(C)CC(C)(C)NCC(O)COc1ccc2CCCc2c1		78	ND	SJ000174715	StJude	4.4176	Drug-like	0	3	319.482	2	4.331		B	C07	MMV_B_MAY2012	A11
	MMV665820	SJ000290852	520	85.12	68.5776	1214	15.5321	8.3681	0.75	MMV665820	OSSK_324941	OSSK_324941	COc1ccc2C(=O)C=C(Oc2c1)C(Cl)(Cl)Cl		94	520	SJ000290852	StJude	15	Drug-like	0	3	293.53	0	3.134		A	F03	MMV_A_MAY2012	F10
	MMV665824	GNF-Pf-5189	ND	19.9443	3.03911		5.95376	9.04046		MMV665824	OSSK_377066	OSSK_377066	Cn1c(nc2ccccc12)C(=O)c3cccc4ccccc34		89	ND	GNF-Pf-5189	GNF	0.00692	Probe-like	0	3	286.327	0	4.27		E	D03	MMV_E_MAY2012	H09
	MMV665826	GNF-Pf-5336;TCMDC-125424	1090	45.2028	16.9803		29.795	-4.97086		MMV665826	OSSK_454135	OSSK_454135	COc1cccc(NC(=O)Cn2c(C)c(C#N)c3ccccc23)c1		95	1090	GNF-Pf-5336;TCMDC-125424	GNF;GSK	0.0796;0.878200777	Drug-like	0	5	319.357	1	2.973		B	B08	MMV_B_MAY2012	C10
	MMV665827	GNF-Pf-4731;TCMDC-124156	119	16.975	22.0435	NA	93.4533	91.4553	337	MMV665827	OSSK_363087	OSSK_363087	CCOC(=O)C1=CN(CC)c2cc(N3CCCCC3)c(F)cc2C1=O		100	119	GNF-Pf-4731;TCMDC-124156	GNF;GSK	0.1657;0.125216209	Probe-like	0	5	346.396	0	3.364		A	G03	MMV_A_MAY2012	G10
	MMV665830	GNF-Pf-1379	1005	97.114	33.8183	1	85.2651	20.71	541	MMV665830	OSSK_431618	OSSK_431618	CC1CC2=C(CC1CNCCCN(C)C)C(C)(C)CCC2		98	1005	GNF-Pf-1379	GNF	0.2497	Probe-like	0	2	292.503	1	3.872		E	E03	MMV_E_MAY2012	A10
	MMV665831	GNF-Pf-5629;TCMDC-124066	205	94.9214	28.5679	810	89.595	64.2391	371	MMV665831	OSSK_999139	OSSK_999139	CCOC(=O)c1c(NC(=O)c2ccccc2)sc3c(O)c(CN(CC)CC)ccc13		96	205	GNF-Pf-5629;TCMDC-124066	GNF;GSK	0.2674;0.969096065	Probe-like	0	6	426.529	2	4.334		A	H03	MMV_A_MAY2012	D11
	MMV665836	GNF-Pf-4742;GNF-Pf-2875	551	17.6864	11.6758		61.5657	47.2347		MMV665836	OSSK_000157	OSSK_000157	COc1ccc(C=C2SC(=NC2=O)Nc3ccccc3)cc1		71	551	GNF-Pf-4742;GNF-Pf-2875	GNF;GNF	0.2921;0.342	Probe-like	0	4	310.37	1	3.763		E	E02	MMV_E_MAY2012	B09
	MMV665840	GNF-Pf-3147	838	-3.57186	14.8679		-11.9901	0.0957777		MMV665840	OSSK_368554	OSSK_368554	Clc1ccc(cc1Cl)C(=O)Nc2ccc(cc2)c3nc4ccccc4[nH]3		97	838	GNF-Pf-3147	GNF	0.523	Probe-like	1	4	382.243	2	5.384		E	C03	MMV_E_MAY2012	G09
	MMV665841	GNF-Pf-4824;TCMDC-124226	146	91.589	38.5037	1	49.0723	38.3092	591	MMV665841	OSSL_050662	OSSL_050662	CCCc1cc(O)c2C3=C(CN(C)CC3)C(=O)Oc2c1		97	146	GNF-Pf-4824;TCMDC-124226	GNF;GSK	0.554;0.872768742	Probe-like	0	4	273.327	1	3.125		A	B04	MMV_A_MAY2012	F11
	MMV665843	GNF-Pf-3796	ND	-7.50686	9.29352		90.7866	26.9461	to test	MMV665843	OSSL_050310	OSSL_050310	Oc1c2CCCCc2nc3ccccc13		82	ND	GNF-Pf-3796	GNF	0.628	Drug-like	0	2	199.248	1	3.294		C	D02	MMV_C_MAY2012	G11
	MMV665850	GNF-Pf-3183	ND	37.311	16.4944		13.6101	-1.55447		MMV665850	OSSK_331359	OSSK_331359	Oc1ccc(Cl)cc1CNc2nc3ccccc3[nH]2		95	ND	GNF-Pf-3183	GNF	0.921	Drug-like	0	4	273.718	3	3.229		B	H07	MMV_B_MAY2012	A10
	MMV665852	GNF-Pf-2903	1160	95.996	4.74486		48.8489	17.5426		MMV665852	OSSK_264366	OSSK_264366	Clc1ccc(NC(=O)Nc2ccc(Cl)c(Cl)c2)cc1Cl		96	1160	GNF-Pf-2903	GNF	1.028	Probe-like	1	3	350.027	2	5.18		E	A03	MMV_E_MAY2012	E09
	MMV665857	GNF-Pf-2198	ND	71.9208	-16.9153		31.3412	-0.709713		MMV665857	OSSK_617780	OSSK_617780	CCOc1c(Cl)cc(CNC(C)C(O)c2ccccc2)cc1OC		98	ND	GNF-Pf-2198	GNF	1.654	Drug-like	0	4	349.852	2	3.798		B	E07	MMV_B_MAY2012	F10
	MMV665864	GNF-Pf-14	706	40.5782	-7.87193		43.4799	31.7264		MMV665864	OSSK_797266	OSSK_797266	CCCCNc1nc(NC(C)(C)C)nc(NC(C)(C)C)n1		98	706	GNF-Pf-14	GNF	2.157	Probe-like	0	6	294.439	3	2.708		E	G03	MMV_E_MAY2012	F10
	MMV665874	TCMDC-124919	6.71	-8.27671	-5.05427		-2.08589	13.1283		MMV665874	OSSK_722448	OSSK_722448	Cc1cc(Nc2ccc(C)c(Cl)c2)n3nc(nc3n1)C(F)(F)F		98	6.71	TCMDC-124919	GSK	0.015802193	Drug-like	0	5	341.719	1	4.806		A	D03	MMV_A_MAY2012	B11
	MMV665875	TCMDC-125236	545	29.6151	86.6356	588	90.1731	37.6378	0.25	MMV665875	OSSL_100182	OSSL_100182	CN1C(=O)N(C)c2cc(CNCCNc3ccnc4cc(Cl)ccc34)ccc12		90	545	TCMDC-125236	GSK	0.140053664	Probe-like	0	6	395.885	2	2.95		E	H02	MMV_E_MAY2012	B11
	MMV665876	TCMDC-123825	259	-13.5257	-3.13258		12.4292	8.50219		MMV665876	OSSL_029888	OSSL_029888	CCC(c1ccccc1)c2nn3c(nnc3s2)c4cccs4		99	259	TCMDC-123825	GSK	0.166673378	Drug-like	0	4	326.439	0	4.285		A	A04	MMV_A_MAY2012	E11
	MMV665878	TCMDC-125133	139	97.7601	70.7187	1	59.8777	34.9895	0.75	MMV665878	OSSK_938413	OSSK_938413	COc1cccc(NC(=O)[C@H](C(C)C)N2C(=O)Nc3ccccc3C2=O)c1		99	139	TCMDC-125133	GSK	0.266334226	Drug-like	0	7	367.398	2	2.717		A	E03	MMV_A_MAY2012	C11
	MMV665879	TCMDC-123720	ND	15.2544	7.01919		17.291	3.4547		MMV665879	OSSK_331037	OSSK_331037	CC(C)(C)C(=O)Nc1ccc(cc1)C(=O)Nc2cccc(c2)c3nc4ccccc4[nH]3		91	ND	TCMDC-123720	GSK	0.281735117	Drug-like	0	6	412.484	3	4.721		B	G07	MMV_B_MAY2012	H09
	MMV665881	TCMDC-124474	1060	56.6378	2.74046		-9.44785	-16.5628		MMV665881	OSSK_492696	OSSK_492696	COc1ccc(CNC(=O)C2=CC3=C(N=C4C=CC=CN4C3=O)N(CCc5ccccc5)C2=N)cc1		95	1060	TCMDC-124474	GSK	0.330441791	Probe-like	0	8	479.53	2	2.725		E	D02	MMV_E_MAY2012	B10
	MMV665882	TCMDC-124074	466	95.1826	60.7037	252	98.4677	84.6608	63	MMV665882	OSSK_109585	OSSK_109585	OC(CNC1CCCCC1)Cn2c3ccc(I)cc3c4cc(I)ccc24		97	466	TCMDC-124074	GSK	0.337088449	Probe-like	2	3	574.237	2	5.636		E	F02	MMV_E_MAY2012	D09
	MMV665883	TCMDC-125185	745	20.8012	12.9175		0.950034	-1.51616		MMV665883	OSSK_706042	OSSK_706042	O=C(Nc1cccc(c1)C(=O)Nc2cccc(c2)c3nc4ccccc4[nH]3)c5occc5		95	745	TCMDC-125185	GSK	0.360209668	Drug-like	0	7	422.435	3	4.235		C	B02	MMV_C_MAY2012	D11
	MMV665886	TCMDC-125438	1030	23.0156	10.9166		52.1504	16.3914		MMV665886	OSSK_979724	OSSK_979724	CC(Oc1ccc(NC(=O)c2cccs2)cc1)C(=O)c3ccc(Cl)cc3		87	1030	TCMDC-125438	GSK	0.77431091	Probe-like	0	4	385.864	1	4.956		E	H03	MMV_E_MAY2012	A11
	MMV665888	TCMDC-125220	ND	50.6476	20.4997		8.34746	14.1263		MMV665888	OSSK_705361	OSSK_705361	Oc1ccccc1NC(=O)c2ccc(Oc3cccc(c3)C(=O)Nc4ccccc4O)cc2		91	ND	TCMDC-125220	GSK	0.798516352	Drug-like	0	7	440.447	4	4.475		B	D08	MMV_B_MAY2012	D11
	MMV665890	TCMDC-125399	ND	39.1622	15.3285		-9.12479	-13.3581		MMV665890	OSSK_646508	OSSK_646508	COc1ccc(cc1OC)c2nonc2NC(=O)c3cccc(C)c3		95	ND	TCMDC-125399	GSK	0.806394498	Drug-like	0	7	339.345	1	3.358		B	B07	MMV_B_MAY2012	H10
	MMV665891	TCMDC-125494	1070	-6.38879	-4.59713		5.70552	15.8541		MMV665891	OSSK_362093	OSSK_362093	c1ccc(cc1)c2ccc(cc2)c3nc4ccccc4[nH]3		52	1070	TCMDC-125494	GSK	0.809019272	Drug-like	0	2	270.328	1	4.789		B	A08	MMV_B_MAY2012	B10
	MMV665894	TCMDC-124895	536	63.6727	30.2989	0.5	-29.6291	-2.18852		MMV665894	OSSK_807336	OSSK_807336	CC(=O)c1sc(NC(=O)Nc2ccc(C)cc2C)nc1C		64	536	TCMDC-124895	GSK	0.906196274	Probe-like	0	5	303.379	2	2.806		E	C02	MMV_E_MAY2012	G10
	MMV665897	TCMDC-123907	ND	24.845	15.7099		-4.53988	10.6141		MMV665897	OSSL_148109	OSSL_148109	COc1ccc2nc(N)nc(C)c2c1		63	ND	TCMDC-123907	GSK	0.926836704	Drug-like	0	4	189.214	1	1.428		C	E02	MMV_C_MAY2012	H11
	MMV665898	TCMDC-125796	1220	42.0812	22.0941		9.53899	20.4984		MMV665898	OSSK_336634	OSSK_336634	COc1cc(cc(OC)c1OC)C(=O)Nc2ccc(cc2)c3nc4ccccc4[nH]3		95	1220	TCMDC-125796	GSK	0.982	Probe-like	0	7	403.431	2	4.006		E	B03	MMV_E_MAY2012	F09
	MMV665899	TCMDC-124909	ND	-20.5755	-17.1565		16.8407	2.03432		MMV665899	OSSK_693188	OSSK_693188	Fc1ccccc1C(=O)N(Cc2ccc(Cl)cc2)c3ccccn3		59	ND	TCMDC-124909	GSK	1.019766606	Drug-like	0	3	340.779	0	4.662		B	D07	MMV_B_MAY2012	B11
	MMV665901	TCMDC-123781	1360	-17.9762	16.221		4.04908	27.9441		MMV665901	OSSK_607196	OSSK_607196	Brc1ccc(cc1)c2oc(cc2)C(=O)Nc3ccc(CN4CCOCC4)cc3		96	1360	TCMDC-123781	GSK	1.120307298	Drug-like	0	5	441.318	1	4.329		B	F07	MMV_B_MAY2012	E10
	MMV665902	TCMDC-125140	893	94.493	6.74926	1	55.6435	25.5267	1	MMV665902	OSSK_579474	OSSK_579474	OC(CN1C(=N)N(CCN2CCCCC2)c3ccccc13)c4cccc(Br)c4		98	893	TCMDC-125140	GSK	1.135533534	Drug-like	0	5	443.38	2	4.036		B	C08	MMV_B_MAY2012	D10
	MMV665904	TCMDC-124916	ND	10.0558	9.29005		16.7697	43.2216		MMV665904	OSSK_893617	OSSK_893617	COCCN1C(=Nc2ccccc2C1=O)C		59	ND	TCMDC-124916	GSK	1.455710512	Drug-like	0	4	218.252	0	0.904		C	A02	MMV_C_MAY2012	E11
	MMV665906	TCMDC-124305	535	50.9673	17.9555		2.42526	-1.51616		MMV665906	OSSK_621210	OSSK_621210	Cc1ccc(c(O)c1)c2cc([nH]n2)C(=O)Nc3ccc(cc3)S(=O)(=O)N4CCCCC4		94	535	TCMDC-124305	GSK	1.765451986	Drug-like	0	8	440.515	3	3.575		B	A07	MMV_B_MAY2012	G10
	MMV665908	SJ000264145	ND	24.4315	31.3821		25.6424	42.2437		MMV665908	F2573-0346	F2573-0346	COc1ccc(cc1)N2CCN(CC2)C(CNC(=O)CC(C)(C)C)c3ccc4OCOc4c3		95	ND	SJ000264145	StJude	4.2758	Probe-like	0	7	453.574	1	4.086		D	C03	MMV_D_MAY2012	A02
	MMV665909	SJ000232807	1360	93.179	10.8373		68.6439	-7.92657	To test	MMV665909	F0447-0250	F0447-0250	Brc1ccccc1C(=O)Nc2nc(cs2)c3ccccn3		97	1360	SJ000232807	StJude	4.5278	Drug-like	0	4	360.228	1	3.585		B	E02	MMV_B_MAY2012	B08
	MMV665913	SJ000262541	ND	15.4067	17.8475		-3.56786	4.66438		MMV665913	F2557-0175	F2557-0175	CCOc1ccc(cc1)c2nc(NC(=O)c3cccc(c3)S(=O)(=O)C)sc2C		95	ND	SJ000262541	StJude	15	Drug-like	0	6	416.514	1	3.562		B	H02	MMV_B_MAY2012	E08
	MMV665914	SJ000241478	ND	41.8268	-2.86266		32.6994	-0.977891		MMV665914	F0688-0079	F0688-0079	COc1ccccc1N2CCN(CC2)C(CNS(=O)(=O)c3ccc(Cl)cc3)c4cccnc4		93	ND	SJ000241478	StJude	15	Drug-like	0	7	487.014	1	3.618		B	G02	MMV_B_MAY2012	D08
	MMV665915	GNF-Pf-3531;TCMDC-123523	448	100.446	12.7303	1	92.9107	72.9721	1	MMV665915	F2536-1874	F2536-1874	COc1ccc(cc1)c2nc(NC(=O)CS(=O)(=O)c3ccc(F)cc3)sc2C		97	448	GNF-Pf-3531;TCMDC-123523	GNF;GSK	0.212;0.242920486	Drug-like	0	6	420.478	1	3.271		A	A02	MMV_A_MAY2012	C07
	MMV665917	GNF-Pf-3446	ND	6.70157	18.0095		-7.24884	4.08875		MMV665917	F5123-0125	F5123-0125	Clc1ccc(NC(=O)N2CCN(CC2)c3ccc4nncn4n3)cc1		62	ND	GNF-Pf-3446	GNF	2.063	Drug-like	0	8	357.798	1	1.693		B	A03	MMV_B_MAY2012	A08
	MMV665918	GNF-Pf-4010	ND	1.63355	10.2653		32.132	19.0397		MMV665918	F0676-0401	F0676-0401	Fc1cccc(c1)c2nnc3ccc(SCC(=O)Nc4ccc5OCOc5c4)nn23		92	ND	GNF-Pf-4010	GNF	2.107	Drug-like	0	8	423.42	1	3.469		B	F02	MMV_B_MAY2012	C08
	MMV665923	GNF-Pf-2570	ND	17.3817	1.38735		46.2282	14.7019		MMV665923	1L-305S	1L-305S	FC(F)(F)c1cccc(c1)N2N=Nc3ccccc3C2=N		83	ND	GNF-Pf-2570	GNF	0.1343	Probe-like	0	4	290.243	1	4.405		D	F02	MMV_D_MAY2012	H02
	MMV665924	GNF-Pf-3417	1060	79.123	8.7502		48.3418	14.6827		MMV665924	4N-075	4N-075	COc1ccc(cc1)C(=O)C2CC2c3ccc(Cl)cc3		94	1060	GNF-Pf-3417	GNF	0.2171	Probe-like	0	2	286.753	0	4.259		D	H02	MMV_D_MAY2012	A03
	MMV665927	GNF-Pf-2296	555	9.38792	23.9939		5.3048	8.06161		MMV665927	MS-0379	MS-0379	ClCC(=O)NCCOc1ccc(Cl)cc1Cl		94	555	GNF-Pf-2296	GNF	0.538	Probe-like	0	3	282.551	1	2.867		E	B02	MMV_E_MAY2012	E02
	MMV665928	GNF-Pf-4606;TCMDC-123502	642	101.565	16.2463	0.8	58.2748	27.1003	1	MMV665928	1J-343S	1J-343S	CCC(C)NCC(O)(c1ccc(Cl)cc1)c2ccc(Cl)cc2		98	642	GNF-Pf-4606;TCMDC-123502	GNF;GSK	0.639;0.843460255	Drug-like	0	2	338.271	2	4.875		B	D02	MMV_B_MAY2012	B03
	MMV665929	GNF-Pf-4934	843	88.5177	10.132	0.75	43.9764	12.2069	1	MMV665929	1J-340S	1J-340S	CCCCNCC(O)(c1ccc(Cl)cc1)c2ccc(Cl)cc2		97	843	GNF-Pf-4934	GNF	0.72	Drug-like	0	2	338.271	2	4.954		B	A02	MMV_B_MAY2012	C03
	MMV665934	GNF-Pf-3108	1070	10.034	16.6024	NA	88.4638	75.3522	NA	MMV665934	11K-006	11K-006	Brc1ccc(cc1)c2cc3C(=O)c4ccccc4c3nn2		99	1070	GNF-Pf-3108	GNF	2.499	Probe-like	0	3	337.17	0	4.428		D	D02	MMV_D_MAY2012	B03
	MMV665935	GNF-Pf-1568;TCMDC-125603	ND	2.85362	7.12716		7.26231	25.0478		MMV665935	1L-310S	1L-310S	FC(F)(F)c1ccc(Nc2nnnc3ccccc23)cc1		77	ND	GNF-Pf-1568;TCMDC-125603	GNF;GSK	7.72;0.692217217	Drug-like	0	4	290.243	1	3.126		B	C02	MMV_B_MAY2012	D03
	MMV665936	GNF-Pf-1601	ND	37.4851	-3.56794		20.3692	18.5407		MMV665936	4K-357S	4K-357S	Cc1ccc(cc1)S(=O)(=O)c2c(COC(=O)c3cccc(C)c3)c(nn2C)c4ccccc4		95	ND	GNF-Pf-1601	GNF	8.4	Probe-like	1	6	460.545	0	6.065		D	E02	MMV_D_MAY2012	C03
	MMV665939	TCMDC-123789	ND	19.9443	-1.56353		-23.565	-4.85593		MMV665939	9R-1320	9R-1320	Fc1ccc(cc1)C(=O)Nc2ccsc2C(=O)NC3CCCCC3		86	ND	TCMDC-123789	GSK	1.212805539	Drug-like	0	4	346.419	2	3.839		B	B02	MMV_B_MAY2012	E03
	MMV665940	SJ000033445	560	22.1744	4.08131		21.5908	22.263		MMV665940	STK860361	STK860361	CCOc1ccc(C=CC2=NC(=O)c3ccccc3O2)cc1		95	560	SJ000033445	StJude	0.1875	Drug-like	0	4	293.317	0	3.941		B	H08	MMV_B_MAY2012	B09
	MMV665941	SJ000140980	255	-12.3858	81.4104	769	102.585	102.28	315	MMV665941	5152606	5152606	CN(C)c1ccc(cc1)C(O)(c2ccc(cc2)N(C)C)c3ccc(cc3)N(C)C		96	255	SJ000140980	StJude	0.6195	Probe-like	0	4	389.533	1	4.763		A	E02	MMV_A_MAY2012	A03
	MMV665943	GNF-Pf-4694;TCMDC-123486;SJ000110765	1420	100.403	14.652	1	85.102	14.5869	1099	MMV665943	7609381	7609381	Nc1ccc(cc1)c2nc3cc(Cc4ccc5[nH]c(nc5c4)c6ccc(N)cc6)ccc3[nH]2		100	1420	GNF-Pf-4694;TCMDC-123486;SJ000110765	GNF;GSK;StJude	0.2427;0.511939939;1.0801	Probe-like	1	6	430.504	4	5.192		D	E05	MMV_D_MAY2012	F04
	MMV665944	SJ000147325	1080	-3.39775	-13.8242		7.94674	12.2452		MMV665944	5430595	5430595	COc1ccc(CN2CCN(Cc3ccccc3)CC2)c(O)c1		96	1080	SJ000147325	StJude	1.0947	Probe-like	0	4	312.406	1	3.186		D	A04	MMV_D_MAY2012	A04
	MMV665946	TCMDC-124613;SJ000218556	1160	74.1134	3.41701		-15.6959	16.4297		MMV665946	65099020	65099020	CC(=CCN1CCC(CC1)C(=O)Nc2ccc(cc2)c3nc4ccccc4[nH]3)C		96	1160	TCMDC-124613;SJ000218556	GSK;StJude	0.908407617;1.3407	Drug-like	0	5	388.505	2	4.483		B	E04	MMV_B_MAY2012	D02
	MMV665948	SJ000159330	ND	-5.24896	21.2337		17.546	19.3471		MMV665948	6102618	6102618	Oc1ccccc1NC(=O)c2oc(cc2)c3ccc(Cl)cc3Cl		97	ND	SJ000159330	StJude	2.4589	Drug-like	0	4	348.18	2	4.906		B	H03	MMV_B_MAY2012	C05
	MMV665949	SJ000299520	ND	29.1214	-6.22016		-7.568	-1.72687		MMV665949	5180041	5180041	Oc1ccc(cc1)C(=C(Cl)Cl)c2ccc(O)cc2		95	ND	SJ000299520	StJude	2.4733	Probe-like	0	2	281.134	2	4.117		D	E04	MMV_D_MAY2012	B02
	MMV665953	SJ000146666	2060	98.2321	6.15195	NA	30.2773	18.7523		MMV665953	5402867	5402867	Fc1ccc(NC(=O)Nc2ccc(Cl)c(Cl)c2)cc1Cl		95	2060	SJ000146666	StJude	5.406	Drug-like	0	3	333.573	2	4.721		B	D04	MMV_B_MAY2012	G04
	MMV665954	SJ000310535	1720	6.48393	-5.92151		-0.911734	5.27831		MMV665954	15059199	15059199	O=C(NCC1Cc2cccc(c2O1)c3ccncc3)c4csc5CCCCc45		87	1720	SJ000310535	StJude	8.7397	Drug-like	0	4	390.498	1	4.186		B	E05	MMV_B_MAY2012	G11
	MMV665961	SJ000025534	ND	96.4897	11.6184		23.543	13.1474		MMV665961	6803678	6803678	CCN(CC)CCCNc1nc(nc2ccccc12)c3ccc(Cl)cc3		92	ND	SJ000025534	StJude	15	Drug-like	0	4	368.903	1	4.446		B	B04	MMV_B_MAY2012	C02
	MMV665969	SJ000128995	393	82.4554	12.3524		65.2466	46.4666		MMV665969	6403066	6403066	COc1cccc(c1)C(=O)NC(c2ccc(C)cc2)c3cc(Cl)c4cccnc4c3O		97	393	SJ000128995	StJude	15	Probe-like	1	5	432.899	2	5.312		D	D04	MMV_D_MAY2012	E04
	MMV665971	TCMDC-124112;SJ000154494	489	108.142	104.748	359	102.62	94.4876	228	MMV665971	5832039	5832039	CCOC(=O)C1=C(C)N=C2SC(=Cc3cc(Cl)ccc3O)C(=O)N2C1c4ccc(OC)cc4		97	489	TCMDC-124112;SJ000154494	GSK;StJude	0.746141071;15	Probe-like	0	7	484.952	1	4.858		D	H04	MMV_D_MAY2012	C05
	MMV665972	SJ000156476	1140	103.757	14.1661		27.5893	1.93854		MMV665972	5930078	5930078	Oc1ccc2ccccc2c1C(NC(=O)Cc3ccccc3)c4ccc(Cl)cc4		97	1140	SJ000156476	StJude	15	Probe-like	1	3	401.885	2	5.599		D	C05	MMV_D_MAY2012	H11
	MMV665977	GNF-Pf-5607;TCMDC-124159	205	51.6432	38.5542	NA	97.7478	72.339	574	MMV665977	5846950	5846950	CCOC(=O)C1=CN(CC)c2cc(N(C)CCc3ccc(OC)c(OC)c3)c(F)cc2C1=O		99	205	GNF-Pf-5607;TCMDC-124159	GNF;GSK	0.1031;0.425090935	Probe-like	0	7	456.507	0	4.319		A	H02	MMV_A_MAY2012	C03
	MMV665979	GNF-Pf-1686	685	82.2378	-2.89138		-17.4301	1.32461		MMV665979	5452589	5452589	FC(F)(F)c1cccc(CNC2CCN(CCc3ccccc3)CC2)c1		96	685	GNF-Pf-1686	GNF	0.1742	Drug-like	0	2	362.432	1	4.325		B	A04	MMV_B_MAY2012	B02
	MMV665980	GNF-Pf-4228	ND	71.5359	2.54977		90.7866	33.8182		MMV665980	5102296	5102296	OC1CCCCC1C2(CCCCC2)NC(=S)Nc3ccccc3		59	ND	GNF-Pf-4228	GNF	0.2108	Probe-like	1	3	332.503	3	5.184		D	H03	MMV_D_MAY2012	B05
	MMV665987	GNF-Pf-4816	534	86.0857	-14.4502	NA	98.9393	69.5174	759	MMV665987	5345420	5345420	CCCCCCc1cc(O)c2C3=C(CCC(C)C3)C(=O)Oc2c1		96	534	GNF-Pf-4816	GNF	0.364	Probe-like	1	3	314.419	1	6.11		D	C04	MMV_D_MAY2012	D04
	MMV665994	GNF-Pf-4439	835.5	3.3256	4.23026		49.4479	33.3584		MMV665994	5795856	5795856	Cc1nc2ccccc2c(O)c1CC=C(Cl)Cl		89	835.5	GNF-Pf-4439	GNF	0.498	Probe-like	0	2	268.139	1	3.805		D	B04	MMV_D_MAY2012	B04
	MMV666009	GNF-Pf-420	994	-13.5692	0.224925		-1.9756	28.6356		MMV666009	5231213	5231213	CN1C(N(C)c2ccccc12)c3ccc4OCOc4c3		60	994	GNF-Pf-420	GNF	1.117	Drug-like	0	4	268.31	0	3.524		B	C04	MMV_B_MAY2012	F04
	MMV666020	GNF-Pf-3086	ND	30.1089	2.03864		-15.5293	-16.1606		MMV666020	5531252	5531252	Cc1ccc(OCCCCCCNCCO)c(C)c1		49	ND	GNF-Pf-3086	GNF	1.969	Probe-like	0	3	265.391	2	3.404		D	B05	MMV_D_MAY2012	C04
	MMV666021	GNF-Pf-3832	94.4	95.0085	2.74046	NA	70.6369	101.704	603	MMV666021	5215436	5215436	Cc1ccc(cc1)c2cc3C(=O)c4ccccc4c3nn2		99	94.4	GNF-Pf-3832	GNF	1.998	Probe-like	0	3	272.301	0	4.166		A	F02	MMV_A_MAY2012	H11
	MMV666022	GNF-Pf-3837	830	49.4289	5.42141		38.5968	18.5598		MMV666022	6412712	6412712	COc1ccc(cc1)C(=O)NC(c2ccccc2Cl)c3cc(Cl)c4cccnc4c3O		96	830	GNF-Pf-3837	GNF	2.369	Probe-like	1	5	453.317	2	5.49		D	F04	MMV_D_MAY2012	G04
	MMV666023	GNF-Pf-4095	36.8	105.928	62.082	1	100.202	102.203	183.5	MMV666023	5566248	5566248	C(c1ccccc1)n2c(N=Nc3c(Nc4ccccc4)ccc5ccccc35)nc6ccccc26		96	36.8	GNF-Pf-4095	GNF	2.734	Probe-like	1	5	453.537	1	8.504		A	A03	MMV_A_MAY2012	F02
	MMV666025	GNF-Pf-3204	1260	83.5735	5.28472		43.3983	18.1566		MMV666025	5657779	5657779	OC(Cn1nnc2ccccc12)Cn3c4ccc(Br)cc4c5cc(Br)ccc35		98	1260	GNF-Pf-3204	GNF	3.37	Probe-like	0	5	500.186	1	5.974		D	A02	MMV_D_MAY2012	H03
	MMV666026	GNF-Pf-2812	ND	81.0544	-10.8228		96.1201	87.425		MMV666026	5215437	5215437	COc1ccc(cc1)c2cc3C(=O)c4ccccc4c3nn2		97	ND	GNF-Pf-2812	GNF	3.84	Probe-like	0	4	288.3	0	3.663		D	A05	MMV_D_MAY2012	G11
	MMV666054	TCMDC-125549	513	107.09	42.455	1	98.6804	50.9384	1075	MMV666054	6419218	6419218	COc1ccc(cc1)C(=O)NC(c2ccc(Cl)cc2Cl)c3cc(Cl)c4cccnc4c3O		96	513	TCMDC-125549	GSK	0.499444167	Probe-like	1	5	487.762	2	6.154		D	G04	MMV_D_MAY2012	A05
	MMV666057	TCMDC-125853	ND	31.8363	20.2838		-20.838	-5.70069		MMV666057	7515644	7515644	Clc1ccc(C(=O)Nc2ccc(Cl)cc2C(=O)Nc3ccncc3)c(Cl)c1		94	ND	TCMDC-125853	GSK	0.610735136	Drug-like	0	5	420.676	2	4.242		B	F05	MMV_B_MAY2012	A05
	MMV666060	TCMDC-124631	ND	93.7381	-2.13212		16.6527	14.7593		MMV666060	80452216	80452216	COc1ccc(CN2CCCC(C2)C(=O)c3ccc(cc3)C(F)(F)F)c(O)c1		97	ND	TCMDC-124631	GSK	0.848636956	Probe-like	0	4	393.399	1	4.598		D	F05	MMV_D_MAY2012	H04
	MMV666061	TCMDC-124635	530	80.4954	11.2692	1	98.762	17.1969	899	MMV666061	45705462	45705462	COc1cccc(O)c1CN2CCC3(CCCN(Cc4ccc(F)cc4)C3)C2		95	530	TCMDC-124635	GSK	0.865109441	Drug-like	0	4	384.487	1	4.12		B	H04	MMV_B_MAY2012	D05
	MMV666062	TCMDC-124241	282	53.2836	20.4997		58.1081	45.3536		MMV666062	5376856	5376856	Cc1ccc(cc1)N2C(=O)C3C(C2=O)C4(C(=O)C3(C(=C4c5ccccc5)c6ccccc6)c7ccccc7)c8ccccc8		98	282	TCMDC-124241	GSK	0.868968102	Probe-like	2	4	571.663	0	7.027		A	G02	MMV_A_MAY2012	B03
	MMV666067	TCMDC-124658	663	78.9924	-12.3666		-21.994	-4.12706		MMV666067	75120263	75120263	COc1ccc(CNC2CCN(CC2)c3ccc(NC(=O)c4cccc(Cl)c4)cc3)cc1OC		97	663	TCMDC-124658	GSK	1.016383845	Drug-like	0	6	479.998	2	4.566		B	B05	MMV_B_MAY2012	E02
	MMV666069	TCMDC-124632	1430	65.2994	4.17628		-5.76687	11.2673		MMV666069	67378588	67378588	COc1ccc(CCN2CCC(CN(C)Cc3cnn(c3)c4ccccc4)CC2)cc1		96	1430	TCMDC-124632	GSK	1.159498119	Drug-like	0	5	418.574	0	4.707		B	G04	MMV_B_MAY2012	E11
	MMV666070	TCMDC-124644	ND	22.7612	2.60723		44.5399	6.98603		MMV666070	40605984	40605984	FC(F)(F)c1cccc(CNC2CCN(CC2)c3ccc(cc3)C(=O)NC4CCCC4)c1		93	ND	TCMDC-124644	GSK	1.326938908	Drug-like	0	4	445.52	2	4.703		B	F04	MMV_B_MAY2012	H04
	MMV666071	TCMDC-124634	ND	90.4927	9.96661		-13.5363	3.47386		MMV666071	59603835	59603835	Cc1oc(CN2CCC(CC2)C(=O)Nc3ccc(cc3)c4cc5ccccc5[nH]4)cc1		77	ND	TCMDC-124634	GSK	1.424964675	Drug-like	0	5	413.511	2	4.59		B	C05	MMV_B_MAY2012	F11
	MMV666072	TCMDC-124653	ND	-0.413529	7.61303		39.9053	14.1646		MMV666072	33404729	33404729	COCCNC(=O)c1ccc(OC2CCN(Cc3ccc(F)c(F)c3)CC2)c(Cl)c1		91	ND	TCMDC-124653	GSK	1.488291423	Drug-like	0	5	438.895	1	3.66		B	G05	MMV_B_MAY2012	B05
	MMV666075	SJ000001128	ND	30.8856	24.6418		-2.47207	17.8501		MMV666075	BAS 00334901	BAS 00334901	COc1ccc(cc1)C2N(C)c3ccccc3N2C		62	ND	SJ000001128	StJude	15	Drug-like	0	3	254.327	0	3.739		B	C06	MMV_B_MAY2012	H03
	MMV666079	GNF-Pf-4791	1310	90.9864	4.09356		50.0865	8.67555		MMV666079	ASN 02538344	ASN 02538344	Cc1ccc2cc3c(N)c4c(C)ccc(C)c4nc3nc2c1		98	1310	GNF-Pf-4791	GNF	0.431	Probe-like	0	3	287.358	1	4.447		D	A06	MMV_D_MAY2012	E03
	MMV666080	GNF-Pf-4651;TCMDC-123701	1170	95.3281	31.3533	NA	86.8715	35.8333	1	MMV666080	BAS 01540904	BAS 01540904	Oc1c(ccc2cccnc12)C(NC(=O)c3ccccc3)c4ccccc4		95	1170	GNF-Pf-4651;TCMDC-123701	GNF;GSK	0.533;0.427857973	Drug-like	0	4	354.401	2	4.178		B	H05	MMV_B_MAY2012	F02
	MMV666081	GNF-Pf-4557	ND	15.6896	-8.06261		72.2646	56.5242		MMV666081	BAS 00333853	BAS 00333853	CCCc1c(C)nc2ccccc2c1O		88	ND	GNF-Pf-4557	GNF	0.63	Drug-like	0	2	201.264	1	3.455		B	A06	MMV_B_MAY2012	F03
	MMV666093	GNF-Pf-4309	ND	-28.2931	0.872753		2.82209	-2.74403		MMV666093	ASN 05550739	ASN 05550739	CCCC(N1CCN(CC1)C(=O)c2occc2)c3nnnn3C4CCCCC4		82	ND	GNF-Pf-4309	GNF	1.333	Drug-like	0	8	386.491	0	3.005		B	B06	MMV_B_MAY2012	G03
	MMV666095	GNF-Pf-3473	1190	-4.43558	4.63689		59.7961	25.1244		MMV666095	BAS 00333897	BAS 00333897	CCCc1c(C)nc2ccc(Br)cc2c1O		64	1190	GNF-Pf-3473	GNF	1.507	Probe-like	0	2	280.16	1	4.203		D	G05	MMV_D_MAY2012	F03
	MMV666101	GNF-Pf-3375	148	84.7065	60.2936	NA	28.451	34.298	333	MMV666101	BAS 00447942	BAS 00447942	COc1ccc(cc1)C2=C(c3ccc(OC)cc3)C4(C5C(C(=O)N(C5=O)c6ccc(C)cc6)C2(C4=O)c7ccccc7)c8ccccc8		98	148	GNF-Pf-3375	GNF	12.5	Probe-like	2	6	631.715	0	6.994		A	B03	MMV_A_MAY2012	D02
	MMV666102	TCMDC-123859	ND	18.8262	-6.62332		-10.8234	-13.0507		MMV666102	BAS 00255317	BAS 00255317	CN(C)c1ccc(cc1)c2nc3cc(N)ccc3[nH]2		64	ND	TCMDC-123859	GSK	0.239309041	Drug-like	0	4	252.314	2	2.686		B	G06	MMV_B_MAY2012	D04
	MMV666103	TCMDC-125426	1000	5.94666	27.2148		-6.78783	5.79647		MMV666103	BAS 02538915	BAS 02538915	CCN1C(=Nc2ccccc2C1=O)SCC(=O)Nc3cc(ccc3Cl)C(F)(F)F		91	1000	TCMDC-125426	GSK	0.396638965	Drug-like	0	5	441.855	1	4.828		B	D06	MMV_B_MAY2012	A04
	MMV666105	TCMDC-125625	1190	5.51821	25.1276		-1.94014	13.723		MMV666105	ASN 05580082	ASN 05580082	COCCN(C(C(=O)NCc1ccc(OC)cc1)c2ccc(cc2)C(C)C)C(=O)Cc3cccs3		92	1190	TCMDC-125625	GSK	0.844598911	Drug-like	0	6	494.646	1	4.641		B	E06	MMV_B_MAY2012	B04
	MMV666106	TCMDC-123798	1070	17.4905	0.574099		6.74457	5.54649		MMV666106	ASN 04884623	ASN 04884623	O=C(NC1CCCCC1)C(N(CCc2ccccc2)C(=O)c3occc3)c4cccs4		90	1070	TCMDC-123798	GSK	1.042077616	Probe-like	1	5	436.566	1	5.134		D	H05	MMV_D_MAY2012	G03
	MMV666108	TCMDC-124834	1140	91.6978	-4.86706	NA	82.2331	21.709	0.45	MMV666108	LMG 15495828	LMG 15495828	Clc1ccc(cc1)C2(CN3CCC(CC3)NC(=O)CCc4occc4)CCC2		96	1140	TCMDC-124834	GSK	1.449258957	Drug-like	0	4	400.942	1	3.86		B	F06	MMV_B_MAY2012	C04
	MMV666109	SJ000217742	ND	52.5722	14.652		22.848	-5.96887		MMV666109	52537683-1	52537683-1	CCOC(=O)C1(Cc2ccccc2)CCN(Cc3cccc(OC)c3O)CC1		95	ND	SJ000217742	StJude	2.2902	Probe-like	0	5	383.481	1	4.226		D	D05	MMV_D_MAY2012	C02
	MMV666110	SJ000217121	1750	49.3704	-2.26881		-42.6756	-12.5335		MMV666110	44018051-1	44018051-1	CC(CCC(=C)C)N1CCC(CC1)N2CCC(CC2)C(=O)NCCc3ccccc3		96	1750	SJ000217121	StJude	4.2594	Drug-like	0	4	411.623	1	4.233		B	D05	MMV_B_MAY2012	E05
	MMV666116	TCMDC-124620	548	93.8469	32.4652	1360	61.2004	34.8736	673	MMV666116	46986671-1	46986671-1	Oc1ccccc1CN2CCC3(CCCN(Cc4ccccc4F)C3)C2		98	548	TCMDC-124620	GSK	0.679327243	Drug-like	0	3	354.461	1	4.136		B	A05	MMV_B_MAY2012	H11
	MMV666123	SJ000234604	ND	10.4625	-12.5286		8.85457	-5.31662		MMV666123	F0541-1280A	F0541-1280A	CC(C)(C)c1ccc(cc1)C(=O)Nc2c3CSCc3nn2c4cccc(Cl)c4		93	ND	SJ000234604	StJude	15	Probe-like	1	4	411.948	1	5.547		D	A03	MMV_D_MAY2012	A10
	MMV666124	TCMDC-124545	ND	39.1187	3.98559		5.88283	22.1678		MMV666124	F0698-0401A	F0698-0401A	CC(=O)c1ccc(NC(=O)CSc2nc(ns2)c3ccccc3Cl)cc1		ND	ND	TCMDC-124545	GSK	1.12564745	Probe-like	0	5	403.906	1	3.902		D	B03	MMV_D_MAY2012	B10
	MMV666125	GNF-Pf-119	381	60.0206	47.9502	1157	54.1221	39.3072	745	MMV666125	12E-934	12E-934	CC1=C(CC(=O)c2cccc(c2)[N+](=O)[O-])C(=O)c3ccccc3C1=O		95	381	GNF-Pf-119	GNF	2.844	Probe-like	0	6	335.31	0	3.497		D	G02	MMV_D_MAY2012	D03
	MMV666596	GNF-Pf-366	135	4.2503	24.6662	NA	102.838	93.4219	592	MMV666596	0954-1171	0954-1171	CSC1=NC(=Nc2c(C)cccc2C)C3(CCC(CC3)C(C)(C)C)N1c4ccc(Cl)cc4		96	135	GNF-Pf-366	GNF	1.477	Probe-like	1	3	468.097	0	8.656		A	A07	MMV_A_MAY2012	D03
	MMV666597	GNF-Pf-5687	551	100.178	60.1361	819	52.6738	35.0208	465	MMV666597	2103-2628	2103-2628	CCCCCCc1cc2C=C(C(=Nc3ccccc3C)Oc2cc1O)c4nc5ccccc5[nH]4		96	551	GNF-Pf-5687	GNF	2.123	Probe-like	1	5	451.559	2	8.149		D	B07	MMV_D_MAY2012	H05
	MMV666599	TCMDC-123878	ND	-18.8114	10.7217		100.84	4.46927		MMV666599	STK498500	STK498500	Brc1ccc(C=CC2=NC(=O)c3ccccc3O2)cc1		94	ND	TCMDC-123878	GSK	1.051940014	Drug-like	0	3	328.16	0	4.357		C	G04	MMV_C_MAY2012	H09
	MMV666600	TCMDC-125715	215.5	26.782	15.8416		11.4944	11.1233		MMV666600	2729-0445	2729-0445	CCOC(=O)c1c(C)n(c2ccc(Cl)cc2)c3ccc(OC(=O)C=Cc4ccccc4)cc13		97	215.5	TCMDC-125715	GSK	0.698208573	Probe-like	1	5	459.921	0	6.819		A	E07	MMV_A_MAY2012	E04
	MMV666601	GNF-Pf-2899	154	96.5072	14.6404		59.0652	50.5215		MMV666601	3184-0690	3184-0690	CCOC(=O)C1=C(N=C2SC(=Cc3cc(C)n(c3C)c4ccc(F)cc4)C(=O)N2C1c5cccc(OC)c5OC)c6ccccc6		94	154	GNF-Pf-2899	GNF	2.325	Probe-like	2	8	637.72	0	7.027		A	F07	MMV_A_MAY2012	A05
	MMV666604	TCMDC-124109	1510	86.3877	-2.2148	0.8	61.1458	65.8304	1083	MMV666604	3270-1087	3270-1087	CCOC(=O)C1=C(C)N=C2SC(=Cc3ccccc3O)C(=O)N2C1c4ccc(OC)c5ccccc45		97	1510	TCMDC-124109	GSK	1.262715066	Probe-like	2	7	500.566	1	5.102		D	F07	MMV_D_MAY2012	E07
	MMV666607	GNF-Pf-4119;TCMDC-124105	142	59.0707	26.8124		-1.09731	-1.36744		MMV666607	K060-0030	K060-0030	[O-][N+](=O)c1ccc(C=NNc2nc3ccccc3[nH]2)cc1		99	142	GNF-Pf-4119;TCMDC-124105	GNF;GSK	0.818;0.282748306	Probe-like	0	7	281.269	2	2.763		A	H09	MMV_A_MAY2012	C06
	MMV666686	GNF-Pf-4558	814	77.9831	13.9214	0.6	92.5455	5.04749	1	MMV666686	STK043029	STK043029	COc1ccccc1C(=O)ON=C(N)Cc2cccc3ccccc23		97	814	GNF-Pf-4558	GNF	0.352	Probe-like	0	5	334.369	1	3.313		E	C04	MMV_E_MAY2012	C06
	MMV666687	GNF-Pf-4689	782	74.1352	-8.44051	0.85	82.2933	1.99601	1	MMV666687	STK323540	STK323540	COc1cc(cc(OC)c1OC)C(=O)ON=C(N)Cc2cccc3ccccc23		99	782	GNF-Pf-4689	GNF	0.2796	Probe-like	0	7	394.42	1	3.28		E	D04	MMV_E_MAY2012	G06
	MMV666688	TCMDC-125698	263	2.67381	15.0227		31.2222	-2.30951		MMV666688	STK324781	STK324781	Cc1cc(C=C2SC(=Nc3ccccc3)N(C4CCCC4)C2=O)c(C)n1c5ccc(Cl)cc5		97	263	TCMDC-125698	GSK	0.876429412	Probe-like	1	4	476.033	0	7.219		A	G04	MMV_A_MAY2012	A10
	MMV666689	TCMDC-124127	532	100.697	-0.568284		31.7657	-4.0524		MMV666689	STK747756	STK747756	COc1ccc(Nc2nc(NN=Cc3ccc(O)cc3)nc(Nc4ccc(cc4)[N+](=O)[O-])n2)cc1		98	532	TCMDC-124127	GSK	1.117042239	Probe-like	1	12	472.456	4	3.952		E	H05	MMV_E_MAY2012	H08
	MMV666691	GNF-Pf-5225;TCMDC-124486;GNF-Pf-2631	168	63.558	10.9737		67.5164	0		MMV666691	STK742914	STK742914	COc1ccc(C=C2SC(=N)N(C2=O)c3ccccc3OC)cc1		97	168	GNF-Pf-5225;TCMDC-124486;GNF-Pf-2631	GNF;GSK;GNF	0.1632;0.299683936;0.35	Probe-like	0	5	340.396	1	3.746		A	E05	MMV_A_MAY2012	D09
	MMV666692	TCMDC-125662	387	100.719	18.9034	830	103.811	31.2435	594	MMV666692	STK543664	STK543664	CCCCCCc1cc2C=C(C(=O)Oc2cc1O)c3csc(C=Cc4ccccc4)n3		92	387	TCMDC-125662	GSK	0.970292283	Probe-like	1	4	431.547	1	7.18		E	F06	MMV_E_MAY2012	B08
	MMV666693	TCMDC-124577	23.8	-17.9292	-6.76342	NA	93.9569	50.5799	438	MMV666693	STK019462	STK019462	COc1cccc(C=CC2=NC(=O)c3ccccc3O2)c1OC		96	23.8	TCMDC-124577	GSK	0.064397887	Drug-like	0	5	309.316	0	3.575		A	C06	MMV_A_MAY2012	G08
	MMV667486	GNF-Pf-808;TCMDC-124280;SJ000034422	ND	-20.122	3.65854		-10.7143	-17.4603		MMV667486	5300-0193	5300-0193	CCOc1ccc(cc1)N2C(=NC(=NC2(C)C)N)N	92		ND	GNF-Pf-808;TCMDC-124280;SJ000034422	GNF;GSK;StJude	0.079;0.259088527;0.2377	Probe-like	0	6	261.323	2	1.291		E	G08	MMV_E_MAY2012	E03
	MMV667487	GNF-Pf-805;SJ000034418	ND	-3.16456	-7.59494		-8.27068	20.3008		MMV667487	5300-0085	5300-0085	CN(C)c1ccc(cc1)N2C(=NC(=NC2(C)C)N)N	95		ND	GNF-Pf-805;SJ000034418	GNF;StJude	0.01879;0.0728	Drug-like	0	6	260.338	2	1.121		C	E11	MMV_C_MAY2012	G02
	MMV667488	TCMDC-124470	373	70.8861	45.1477		11.2403	-7.36434		MMV667488	STK706994	STK706994	C12=C(C=C(C(=O)NCc(cccn3)c3)C(=N)N1CCc(cc4)ccc4OC)C(=O)N(C=CC=C5C)C5=N2			373	TCMDC-124470	GSK	1.398614208	Probe-like	0	9	494.544	2	2.021		E	H09	MMV_E_MAY2012	E04
	MMV667489	NA	939	8.01688	-9.2827		35.2713	-9.68992		MMV667489	STK119631	STK119631	N1C(c2cccc(cccc3)c23)C(CC=C4)C4c5c1c(Cl)ccc5C(OC)=O			939	NA	Commercial libraries	NA	Probe-like	1	3	389.874	1	5.421		E	B10	MMV_E_MAY2012	H03
	MMV667490	NA	1790	-9.7561	59.1463		74.6032	49.2063		MMV667490	STK270906	STK270906	C12=C(N=CN(CCCn(ccn3)c3)C1=N)Oc4c(ccc(cccc5)c45)C2c6ccc(OC)c(OC)c6			1790	NA	Commercial libraries	NA	Probe-like	0	8	493.556	1	3.744		E	C10	MMV_E_MAY2012	A04
	MMV667491	NA	1230	-22.561	76.2195		114.683	107.54	1060	MMV667491	STK586450	STK586450	C12=C(N=CN(CCCN(C)C)C1=N)Oc3c(ccc(cccc4)c34)C2c5ccc(OC)cc5			1230	NA	Commercial libraries	NA	Probe-like	0	6	440.537	1	4.158		E	D10	MMV_E_MAY2012	B04
	MMV667492	NA	1190	10.3659	34.7561		38.0952	20.6349		MMV667492	STK529340	STK529340	C1(N(C)N=O)=C(NC2CCCCC2)C(=O)c(cccc3)c3C1=O			1190	NA	Commercial libraries	NA	Probe-like	0	6	313.351	1	2.392		E	D11	MMV_E_MAY2012	A05
	MMV665916	F3407-3786	72.6	28.5188	27.402		2.14157	-5.22084		MMV665916	F3407-3786	F3407-3786	COc1ccccc1CNC(=O)CCN2C(=O)Nc3ccccc3C2=O		64	72.6	GNF-Pf-3483	GNF	0.537	Drug-like	0	7	353.372	2	1.645		A	B02	MMV_A_MAY2012	D07
